# Supplementary material for: Comparative Analysis of the GATA Transcription Factors in Five Solanaceae Species and Their Responses to Salt Stress in Wolfberry (Lycium barbarum L.)
Source: Genes (Basel). 2023 Oct 15;14(10):1943. doi: 10.3390/genes14101943 (PMC10606309; doi:10.3390/genes14101943)
Supplement: Supplementary file 1 [file genes-14-01943-s001.zip]

Archive with 17 entries (15 files):
- Figure Supplementary/
- Figure Supplementary/Figure S1 Phylogenetic relationship, conserved protein motifs, and gene structure in SlGATA genes.pdf
- Figure Supplementary/Figure S2 Phylogenetic relationship, conserved protein motifs, and gene structure in CaGATA genes.pdf
- Figure Supplementary/Figure S3 Phylogenetic relationship, conserved protein motifs, and gene structure in StGATA genes.pdf
- Figure Supplementary/Figure S4 Phylogenetic relationship, conserved protein motifs, and gene structure in SmGATA genes.pdf
- Figure Supplementary/Figure S5 Heat map of the correlations between biological replicates.pdf
- Figure Supplementary/Figure S6 Clustered gene expression profiles under salt stress treatment.pdf
- Table Supplementary/
- Table Supplementary/Table S1 Primers used for qRT-PCR.xlsx
- Table Supplementary/Table S2 Gene features of all identified GATA genes in five Solanaceae species.xlsx
- Table Supplementary/Table S3 Motif sequences identified by MEME tools in wolfberry GATAs .xlsx
- Table Supplementary/Table S4 Gene duplication events identified in GATA gene family in five Solanaceae genomes.xlsx
- Table Supplementary/Table S5 Collinearity relationship among GATA genes in the same species.xlsx
- Table Supplementary/Table S6 Orthologous pairs of GATA genes between wolfberry and other five plant species.xlsx
- Table Supplementary/Table S7 Ka, Ks and KaKs analysis of GATA duplicated genes from five Solanaceae species.xlsx
- Table Supplementary/Table S8 FPKM values of GATA genes in wolfberry under salt stress treatment.xlsx
- Table Supplementary/~$Table S2 Gene features of all identified GATA genes in five Solanaceae species.xlsx
