# Supplementary material for: Comparative Analysis of the GATA Transcription Factors in Five Solanaceae Species and Their Responses to Salt Stress in Wolfberry (Lycium barbarum L.)
Source: Genes (Basel). 2023 Oct 15;14(10):1943. doi: 10.3390/genes14101943 (PMC10606309; doi:10.3390/genes14101943)
Supplement: Supplementary file 1 [file genes-14-01943-s001.zip › Table Supplementary/Table S1 Primers used for qRT-PCR.xlsx]

## Sheet: Sheet1
Table S1 Primer used for qRT-PCR
Gene name	Forward primer sequence (5'-3‘)	Reverse primer sequence (5'-3‘)
LbaGATA7	GGGCTGGGGTTTGGATGGTAG	TCCTAGGTCCTTCAGGTCCCCTG
LbaGATA8	CTCGGGGGTGACAGTAGAAGAAT	CCCTCCTGCAACTTCAGAACTAC
LbaGATA14	CGATTTTTTGGATTTTCCATTGG	GGAAAAGCCATAAGAGCATCGGT
LbaGATA15	CCTCTGCGTCCCTAGTGATGATG	GCCGTGAAACGACGTAGTATTGG
LbaGATA17	CTGCAGATTGGAATGAAGGCTC	TTACAAAGAGACCTTGGGCCAG
LbaGATA19	TGGAAGAACATGGTGTTTCCCAT	CGGGTTCATGAATAAAACCGAAG
LbaGATA20	GAAACTGAAGAAATGAGTGGGCA	CCTCTCCAAAGTGGTGTTTTTGT
LbaGATA24	GATTCCTCCTCTTAGTCCATGCC	AGACATGAGTTGATTTGCTGGCC
LbaGATA25	ATTATATGCCACAGCACCAACCT	CTTCCACAAAGTCAATTTGAGGC
LbaActin	CAATCGGGTATTTCAAGGTCAAG	GAGCAGTGTTTCCCAGCATTG
