# Supplementary material for: Comparative Analysis of the GATA Transcription Factors in Five Solanaceae Species and Their Responses to Salt Stress in Wolfberry (Lycium barbarum L.)
Source: Genes (Basel). 2023 Oct 15;14(10):1943. doi: 10.3390/genes14101943 (PMC10606309; doi:10.3390/genes14101943)
Supplement: Supplementary file 1 [file genes-14-01943-s001.zip › Table Supplementary/Table S2 Gene features of all identified GATA genes in five Solanaceae species.xlsx]

## Sheet: Table S1
Table S2 Gene features of all identified GATA genes in five Solanaceae species
Species name		Gene name	Gene ID	Chromosome	Start(bp)	End(bp)	CDS Length (bp)	Amino acid (aa)	MW(KDa)	pI	GRAVY	Subcellular Localization
Lycium barbarum	1	LbaGATA1	Lba01g00761	Chr1	36652709	36653987	738	245	27.5061	6.82	-0.955	Nucleus
	2	LbaGATA2	Lba01g01468	Chr1	142029360	142043172	2061	686	77.9475	8.82	-0.658	Nucleus
	3	LbaGATA3	Lba01g02697	Chr1	165390724	165395168	831	276	30.5175	8.61	-0.608	Nucleus
	4	LbaGATA4	Lba02g01167	Chr2	95864417	95865085	483	160	17.0942	9.87	-0.936	Nucleus
	5	LbaGATA5	Lba02g02232	Chr2	140923402	140926947	765	254	28.3538	8.6	-0.69	Nucleus
	6	LbaGATA6	Lba03g02936	Chr3	146020258	146021643	1041	346	37.8516	6.09	-0.648	Nucleus
	7	LbaGATA7	Lba03g03147	Chr3	148834141	148839062	1008	335	37.8375	8.1	-0.775	Nucleus
	8	LbaGATA8	Lba04g00607	Chr4	10585553	10590869	1623	540	60.3095	6.4	-0.689	Nucleus
	9	LbaGATA9	Lba04g01436	Chr4	32923601	32925117	1080	359	39.9113	6.15	-0.799	Nucleus
	10	LbaGATA10	Lba04g02837	Chr4	145971671	145973863	981	326	36.1733	9.51	-0.803	Nucleus
	11	LbaGATA11	Lba05g00051	Chr5	776101	778448	954	317	34.734	6.34	-0.577	Nucleus
	12	LbaGATA12	Lba05g00356	Chr5	7188962	7191106	546	181	20.8244	8.21	-0.735	Nucleus
	13	LbaGATA13	Lba06g00024	Chr6	320892	322431	1020	339	38.2307	6.01	-0.617	Nucleus
	14	LbaGATA14	Lba06g00091	Chr6	1529665	1533310	909	302	33.4091	8.26	-0.465	Nucleus
	15	LbaGATA15	Lba06g02254	Chr6	116856159	116857444	798	265	29.8006	6.25	-0.91	Nucleus
	16	LbaGATA16	Lba06g02835	Chr6	126553816	126564881	798	265	29.9851	9.38	-0.599	Nucleus
	17	LbaGATA17	Lba06g02982	Chr6	128812017	128834908	2868	955	102.734	7.35	-0.369	Nucleus
	18	LbaGATA18	Lba06g02983	Chr6	128835709	128840657	777	258	27.8209	4.41	-0.457	Nucleus
	19	LbaGATA19	Lba06g03373	Chr6	134480534	134481936	798	265	29.5506	9.2	-0.562	Nucleus
	20	LbaGATA20	Lba07g02090	Chr7	132341327	132343177	519	172	18.9083	9.6	-0.93	Nucleus
	21	LbaGATA21	Lba09g00500	Chr9	11032198	11034689	825	274	30.039	8.51	-0.527	Nucleus
	22	LbaGATA22	Lba09g00733	Chr9	16038642	16039368	363	120	13.369	10.13	-0.683	Nucleus
	23	LbaGATA23	Lba09g02305	Chr9	122161226	122168049	1560	519	57.5159	6.61	-0.755	Nucleus
	24	LbaGATA24	Lba10g02417	Chr10	122696853	122699031	1101	366	40.1358	5.67	-0.699	Nucleus
	25	LbaGATA25	Lba11g01587	Chr11	38995465	38996948	909	302	33.9211	9.41	-0.869	Nucleus
	26	LbaGATA26	Lba11g02199	Chr11	112007309	112009225	657	218	24.4324	9.34	-0.798	Nucleus
	27	LbaGATA27	Lba12g00346	Chr12	55861990	55862968	696	231	25.8468	6.17	-0.874	Nucleus
	28	LbaGATA28	Lba12g00377	Chr12	57456608	57480151	2100	699	76.8711	8.88	-0.059	Nucleus
	29	LbaGATA29	Lba12g00378	Chr12	57465302	57466544	720	239	26.2846	7.96	-0.87	Nucleus
	30	LbaGATA30	Lba12g01994	Chr12	91951979	91953325	1140	379	41.3861	5.97	-0.69	Nucleus
	31	LbaGATA31	Lba12g02066	Chr12	93103694	93104914	777	258	28.4623	8.31	-0.79	Nucleus
Solanum lycopersicum	1	SlGATA1	Solyc01g060490.4.1	Chr1	64458532	64459317	483	160	17.3804	9	-0.344	Nucleus
	2	SlGATA2	Solyc01g090760.4.1	Chr1	76663590	76664759	867	288	32.3375	6.31	-0.798	Nucleus
	3	SlGATA3	Solyc01g100220.3.1	Chr1	82533117	82533996	450	149	16.1129	9.91	-0.695	Nucleus
	4	SlGATA4	Solyc01g106030.4.1	Chr1	86336251	86342960	981	326	35.0187	5.95	-0.784	Nucleus
	5	SlGATA5	Solyc01g106040.3.1	Chr1	86344051	86349357	1137	378	41.2048	5.08	-0.566	Nucleus
	6	SlGATA6	Solyc01g108416.1.1	Chr1	88063735	88066121	678	225	25.0733	6	-0.647	Chloroplast
	7	SlGATA7	Solyc01g110310.3.1	Chr1	89392457	89394004	978	325	35.9123	6.17	-0.62	Nucleus
	8	SlGATA8	Solyc01g150157.1.1	Chr1	85125817	85129908	714	237	25.9545	5.1	-0.508	Nucleus
	9	SlGATA9	Solyc02g062380.3.1	Chr2	31988421	31991685	870	289	32.1092	6.61	-0.607	Nucleus
	10	SlGATA10	Solyc02g062760.4.1	Chr2	32543187	32544181	855	284	31.6386	8.49	-0.855	Nucleus
	11	SlGATA11	Solyc02g084590.4.1	Chr2	45692697	45694051	972	323	34.7867	6.13	-0.667	Nucleus
	12	SlGATA12	Solyc02g085190.2.1	Chr2	46178992	46179843	759	252	27.8967	8.71	-0.75	Chloroplast
	13	SlGATA13	Solyc03g033660.4.1	Chr3	5116256	5117571	888	295	33.2834	9.24	-0.811	Nucleus
	14	SlGATA14	Solyc03g120890.3.1	Chr3	63563481	63565155	1053	350	37.9518	6.22	-0.553	Nucleus
	15	SlGATA15	Solyc04g015360.3.1	Chr4	5593082	5595686	1014	337	37.0045	6.2	-0.592	Nucleus
	16	SlGATA16	Solyc04g076530.3.1	Chr4	59409434	59419773	1899	632	70.2705	6.52	-0.589	Nucleus
	17	SlGATA17	Solyc05g053500.4.1	Chr5	62968140	62970735	756	251	28.6531	8.16	-0.779	Nucleus
	18	SlGATA18	Solyc05g054400.3.1	Chr5	63703630	63705795	594	197	21.5316	9.74	-0.703	Nucleus
	19	SlGATA19	Solyc05g056120.3.1	Chr5	64894270	64898839	984	327	35.8503	5.73	-0.53	Nucleus
	20	SlGATA20	Solyc06g060940.2.1	Chr6	36593700	36601098	1617	538	59.7852	8.54	-0.689	Nucleus
	21	SlGATA21	Solyc06g075140.3.1	Chr6	44291349	44294721	777	258	28.6735	8.17	-0.498	Nucleus
	22	SlGATA22	Solyc07g038160.4.1	Chr7	45269118	45270989	801	266	29.7157	9.47	-0.794	Nucleus
	23	SlGATA23	Solyc08g007190.3.1	Chr8	1755509	1762185	1629	542	60.3296	7.2	-0.695	Nucleus
	24	SlGATA24	Solyc08g066510.3.1	Chr8	53332809	53334424	1080	359	40.265	6.3	-0.734	Nucleus
	25	SlGATA25	Solyc08g077960.3.1	Chr8	59951394	59958490	1617	538	60.2524	6.86	-0.722	Nucleus
	26	SlGATA26	Solyc09g075610.3.1	Chr9	63502804	63503582	312	103	11.4336	9.73	-0.455	Cytoplasm
	27	SlGATA27	Solyc09g091250.4.1	Chr9	66643055	66645594	915	304	33.7614	8.23	-0.441	Nucleus
	28	SlGATA28	Solyc10g018560.2.1	Chr10	8468444	8469959	771	256	29.1951	7.18	-0.967	Nucleus
	29	SlGATA29	Solyc10g047640.3.1	Chr10	40522569	40535241	936	311	32.8271	5.49	-0.596	Nucleus
	30	SlGATA30	Solyc11g069510.3.1	Chr11	52187728	52191507	981	326	35.6788	8.99	-0.457	Nucleus
	31	SlGATA31	Solyc12g008830.3.1	Chr12	2208827	2210928	882	293	32.4423	9.61	-0.748	Nucleus
	32	SlGATA32	Solyc12g099370.2.1	Chr12	66074077	66076374	507	168	18.4868	9.69	-0.893	Nucleus
Capsicum annuum	1	CaGATA1	Capana00g003016	Chr0	515105481	515107127	1047	348	38.7864	6.16	-0.683	Nucleus
	2	CaGATA2	Capana00g003556	Chr0	559699756	559709519	498	165	17.7051	8.67	-0.181	Chloroplast
	3	CaGATA3	Capana01g000701	Chr1	14192275	14198413	1614	537	59.9205	7.9	-0.665	Nucleus
	4	CaGATA4	Capana01g003545	Chr1	228993900	228995031	783	260	29.3471	6.63	-0.93	Nucleus
	5	CaGATA5	Capana01g004375	Chr1	297937255	297943785	1632	543	60.3116	7.23	-0.65	Nucleus
	6	CaGATA6	Capana02g000457	Chr2	58796233	58797538	726	241	26.5519	7.96	-0.895	Nucleus
	7	CaGATA7	Capana02g002634	Chr2	148324038	148325246	1050	349	37.8052	5.56	-0.615	Nucleus
	8	CaGATA8	Capana02g002708	Chr2	149315407	149316518	792	263	29.006	8.81	-0.728	Chloroplast
	9	CaGATA9	Capana02g002714	Chr2	149475687	149476728	855	284	31.309	9.23	-0.612	Chloroplast
	10	CaGATA10	Capana03g000262	Chr3	3912900	3914177	921	306	33.0856	8.58	-0.556	Nucleus
	11	CaGATA11	Capana03g003680	Chr3	233912672	233913325	360	119	13.2606	9.71	-0.603	Nucleus
	12	CaGATA12	Capana03g004391	Chr3	253143979	253146457	831	276	30.3852	8.83	-0.67	Nucleus
	13	CaGATA13	Capana04g000826	Chr4	16098710	16101334	810	269	29.7723	6.94	-0.649	Nucleus
	14	CaGATA14	Capana04g002314	Chr4	196572838	196574903	792	263	29.3718	8.78	-0.741	Nucleus
	15	CaGATA15	Capana05g000149	Chr5	2506309	2508752	1113	370	41.0168	5.61	-0.678	Nucleus
	16	CaGATA16	Capana05g000374	Chr5	8129168	8131271	609	202	21.8328	9.85	-0.754	Nucleus
	17	CaGATA17	Capana05g000375	Chr5	8134725	8138291	615	204	21.8889	9.8	-0.732	Nucleus
	18	CaGATA18	Capana05g002258	Chr5	205523446	205526414	747	248	28.0046	8.66	-0.626	Nucleus
	19	CaGATA19	Capana05g002555	Chr5	217119590	217121743	1008	335	36.7951	5.8	-0.627	Nucleus
	20	CaGATA20	Capana06g000515	Chr6	7666356	7670419	789	262	29.5986	8.9	-0.638	Nucleus
	21	CaGATA21	Capana06g001601	Chr6	40588194	40592513	1614	537	59.5435	7.63	-0.672	Nucleus
	22	CaGATA22	Capana08g001585	Chr8	133004100	133004788	432	143	15.6974	9.89	-0.771	Nucleus
	23	CaGATA23	Capana08g002122	Chr8	141545179	141560486	1023	340	35.7064	6.27	-0.674	Nucleus
	24	CaGATA24	Capana08g002123	Chr8	141562343	141568832	1125	374	41.0604	5.17	-0.43	Nucleus
	25	CaGATA25	Capana08g002619	Chr8	149884894	149886226	999	332	36.8037	6.04	-0.552	Nucleus
	26	CaGATA26	Capana09g000221	Chr9	7016695	7018778	744	247	26.8051	9.92	-0.677	Nucleus
	27	CaGATA27	Capana11g000075	Chr11	2221234	2224684	1014	337	37.1196	9.2	-0.494	Nucleus
	28	CaGATA28	Capana12g000158	Chr12	2704391	2706425	513	170	18.591	9.55	-0.894	Nucleus
Solanum tuberosum	1	StGATA1	Soltu.DM.01G020260.1	Chr1	55388115	55389163	504	167	17.8685	9.1	-0.359	Nucleus
	2	StGATA2	Soltu.DM.01G031400.1	Chr1	71212156	71213406	783	260	29.1829	6.34	-0.848	Nucleus
	3	StGATA3	Soltu.DM.01G039950.2	Chr1	78597765	78599811	456	151	16.3822	9.94	-0.718	Nucleus
	4	StGATA4	Soltu.DM.01G043420.1	Chr1	81622280	81627217	1206	401	44.3291	4.99	-0.444	Nucleus
	5	StGATA5	Soltu.DM.01G043440.1	Chr1	81642315	81646506	666	221	24.1131	5.15	-0.623	Nucleus
	6	StGATA6	Soltu.DM.01G043490.1	Chr1	81669350	81680101	891	296	33.2279	5.69	-0.421	Nucleus
	7	StGATA7	Soltu.DM.01G043510.1	Chr1	81698342	81702703	681	226	25.3938	8.12	-0.676	Nucleus
	8	StGATA8	Soltu.DM.01G043530.1	Chr1	81719464	81723790	681	226	25.2606	8.37	-0.647	Nucleus
	9	StGATA9	Soltu.DM.01G045330.1	Chr1	83184911	83191817	987	328	34.9986	6.13	-0.779	Nucleus
	10	StGATA10	Soltu.DM.01G045340.2	Chr1	83196010	83201414	1131	376	40.9776	4.93	-0.565	Chloroplast
	11	StGATA11	Soltu.DM.01G047500.2	Chr1	84794294	84802611	1290	429	48.2851	6.83	-0.391	Nucleus
	12	StGATA12	Soltu.DM.01G050150.1	Chr1	86851199	86852915	978	325	36.0754	5.74	-0.617	Nucleus
	13	StGATA13	Soltu.DM.02G006190.1	Chr2	19827679	19829249	798	265	29.2376	5.51	-0.665	Nucleus
	14	StGATA14	Soltu.DM.02G006580.1	Chr2	20273650	20274886	747	248	27.3946	7.6	-0.972	Nucleus
	15	StGATA15	Soltu.DM.02G024400.2	Chr2	37688589	37690332	1020	339	36.693	6.35	-0.656	Nucleus
	16	StGATA16	Soltu.DM.02G025070.1	Chr2	38284327	38285875	744	247	27.6506	8.89	-0.819	Chloroplast
	17	StGATA17	Soltu.DM.03G003830.1	Chr3	3904325	3905393	891	296	33.0192	9.31	-0.722	Nucleus
	18	StGATA18	Soltu.DM.03G035590.1	Chr3	58711683	58713410	1056	351	38.1399	6.22	-0.582	Nucleus
	19	StGATA19	Soltu.DM.04G010390.2	Chr4	10912068	10916857	1035	344	37.7633	5.94	-0.619	Nucleus
	20	StGATA20	Soltu.DM.04G031210.1	Chr4	62588854	62592424	843	280	31.2384	8.84	-0.608	Nucleus
	21	StGATA21	Soltu.DM.04G031220.1	Chr4	62594253	62600169	1065	354	38.7152	5.11	-0.604	Nucleus
	22	StGATA22	Soltu.DM.05G023550.1	Chr5	51972622	51975211	768	255	28.8412	8.75	-0.74	Nucleus
	23	StGATA23	Soltu.DM.05G024880.2	Chr5	53339353	53341673	594	197	21.5506	9.74	-0.781	Nucleus
	24	StGATA24	Soltu.DM.05G026820.1	Chr5	54811963	54816903	987	328	35.8762	5.87	-0.588	Nucleus
	25	StGATA25	Soltu.DM.06G018250.2	Chr6	44629711	44636809	1632	543	60.4558	8.43	-0.689	Nucleus
	26	StGATA26	Soltu.DM.06G030520.1	Chr6	55580731	55585221	855	284	31.4546	6.45	-0.461	Nucleus
	27	StGATA27	Soltu.DM.07G011520.1	Chr7	36693791	36695626	861	286	31.993	9.53	-0.871	Nucleus
	28	StGATA28	Soltu.DM.08G001050.1	Chr8	1571388	1578227	1632	543	60.6269	7.83	-0.712	Nucleus
	29	StGATA29	Soltu.DM.08G014830.1	Chr8	42004219	42006135	1089	362	40.5753	5.96	-0.707	Nucleus
	30	StGATA30	Soltu.DM.08G023900.1	Chr8	53504768	53512404	1614	537	60.0832	6.71	-0.695	Nucleus
	31	StGATA31	Soltu.DM.09G023920.1	Chr9	59755286	59756206	321	106	11.9381	9.53	-0.571	Golgi apparatus
	32	StGATA32	Soltu.DM.09G028130.1	Chr9	64016293	64018934	858	285	31.5427	7.94	-0.548	Nucleus
	33	StGATA33	Soltu.DM.10G009010.1	Chr10	18991707	18993198	777	258	29.4555	7.18	-0.885	Nucleus
	34	StGATA34	Soltu.DM.11G022960.1	Chr11	42999498	43004735	1014	337	37.0695	9.05	-0.48	Nucleus
	35	StGATA35	Soltu.DM.12G001590.1	Chr12	1345911	1347226	507	168	18.4648	9.69	-0.887	Nucleus
	36	StGATA36	Soltu.DM.12G025800.1	Chr12	55770430	55773031	972	323	36.0781	9.37	-0.815	Nucleus
Solanum melongena	1	SmGATA1	Smechr0100184.1	Chr1	1591223	1592866	981	326	36.0074	6.46	-0.611	Nucleus
	2	SmGATA2	Smechr0100542.1	Chr1	4819785	4825865	1146	381	41.2878	5.15	-0.64	Nucleus
	3	SmGATA3	Smechr0100543.1	Chr1	4828137	4834018	1011	336	35.6483	6.27	-0.746	Nucleus
	4	SmGATA4	Smechr0100954.1	Chr1	9085976	9087125	447	148	16.0668	9.87	-0.603	Nucleus
	5	SmGATA5	Smechr0101674.1	Chr1	16634196	16635510	744	247	27.8605	6.45	-0.913	Nucleus
	6	SmGATA6	Smechr0102738.1	Chr1	41361542	41362611	423	140	14.9281	9.51	-0.64	Nucleus
	7	SmGATA7	Smechr0200677.1	Chr2	45893818	45895037	762	253	28.1325	7.01	-0.861	Nucleus
	8	SmGATA8	Smechr0200741.1	Chr2	47448341	47449594	636	211	23.5997	7.07	-0.944	Nucleus
	9	SmGATA9	Smechr0202290.1	Chr2	67474700	67476503	999	332	35.7177	5.69	-0.662	Nucleus
	10	SmGATA10	Smechr0202357.1	Chr2	68035466	68036702	723	240	26.5644	8.73	-0.757	Chloroplast
	11	SmGATA11	Smechr0300289.1	Chr3	3353845	3355048	912	303	33.7788	8.47	-0.852	Nucleus
	12	SmGATA12	Smechr0303516.1	Chr3	94689658	94691529	1068	355	38.492	5.77	-0.671	Nucleus
	13	SmGATA13	Smechr0400753.1	Chr4	17172444	17173370	732	243	27.7366	7.1	-0.93	Nucleus
	14	SmGATA14	Smechr0402001.1	Chr4	73888628	73894111	1071	356	38.8754	5.3	-0.607	Nucleus
	15	SmGATA15	Smechr0500398.1	Chr5	4605066	4608557	810	269	30.5273	8.11	-0.566	Nucleus
	16	SmGATA16	Smechr0500497.1	Chr5	5722265	5725332	591	196	21.1471	9.78	-0.724	Nucleus
	17	SmGATA17	Smechr0500708.1	Chr5	7981703	7986086	987	328	35.9031	5.94	-0.623	Nucleus
	18	SmGATA18	Smechr0502694.1	Chr5	80598117	80601599	507	168	18.3666	9.9	-0.933	Nucleus
	19	SmGATA19	Smechr0601814.1	Chr6	76462233	76469689	1611	536	59.633	7.58	-0.664	Chloroplast
	20	SmGATA20	Smechr0602825.1	Chr6	86599722	86600526	639	212	24.053	8.38	-0.797	Nucleus
	21	SmGATA21	Smechr0800034.1	Chr8	607183	612746	1629	542	60.3736	7.86	-0.708	Nucleus
	22	SmGATA22	Smechr0801395.1	Chr8	66986313	66987708	1074	357	40.0675	6.31	-0.763	Nucleus
	23	SmGATA23	Smechr0802078.1	Chr8	81357736	81363510	1614	537	59.9761	6.71	-0.702	Nucleus
	24	SmGATA24	Smechr0902133.1	Chr9	82598683	82599668	354	117	13.2387	9.67	-0.686	Golgi apparatus
	25	SmGATA25	Smechr0902475.1	Chr9	86977346	86980304	837	278	30.8017	8.29	-0.632	Nucleus
	26	SmGATA26	Smechr1102522.1	Chr11	97906524	97911222	1011	336	36.9314	6.02	-0.662	Nucleus
	27	SmGATA27	Smechr1200166.1	Chr12	2240979	2243863	936	311	34.6396	9.57	-0.833	Nucleus
	28	SmGATA28	Smechr1200608.1	Chr12	12987604	13006304	981	326	34.4268	5.58	-0.624	Nucleus
	29	SmGATA29	Smechr1201886.1	Chr12	73264242	73269660	984	327	35.852	8.75	-0.496	Nucleus
