# Supplementary material for: Comparative Analysis of the GATA Transcription Factors in Five Solanaceae Species and Their Responses to Salt Stress in Wolfberry (Lycium barbarum L.)
Source: Genes (Basel). 2023 Oct 15;14(10):1943. doi: 10.3390/genes14101943 (PMC10606309; doi:10.3390/genes14101943)
Supplement: Supplementary file 1 [file genes-14-01943-s001.zip › Table Supplementary/Table S3 Motif sequences identified by MEME tools in wolfberry GATAs .xlsx]

## Sheet: Sheet1
Table S3 Motif sequences identified by MEME tools in wolfberry GATAs
Motif name	Logo	E-value	Sites	Width	Sequence	Gene
Motif1		3.5E-573	31	26	TPQWRAGPLGPKTLCNACGVRYKSGR	LbaGATA1 LbaGATA2 LbaGATA3 LbaGATA4 LbaGATA5 LbaGATA6 LbaGATA7 LbaGATA8 LbaGATA9 LbaGATA10 LbaGATA11 LbaGATA12 LbaGATA13 LbaGATA14 LbaGATA15 LbaGATA16 LbaGATA17 LbaGATA18 LbaGATA19 LbaGATA20 LbaGATA21 LbaGATA22 LbaGATA23 LbaGATA24 LbaGATA25 LbaGATA26 LbaGATA27 LbaGATA28 LbaGATA29 LbaGATA30 LbaGATA31
Motif2		1.1e-272	15	29	LLPEYRPAASPTFVPTLHSNSHRKVLEMR	LbaGATA1 LbaGATA3 LbaGATA6 LbaGATA9 LbaGATA11 LbaGATA12 LbaGATA13 LbaGATA14 LbaGATA15 LbaGATA19 LbaGATA21 LbaGATA24 LbaGATA26 LbaGATA27 LbaGATA30
Motif3		1.3e-101	31	11	GRRCTHCGTTK	LbaGATA1 LbaGATA2 LbaGATA3 LbaGATA4 LbaGATA5 LbaGATA6 LbaGATA7 LbaGATA8 LbaGATA9 LbaGATA10 LbaGATA11 LbaGATA12 LbaGATA13 LbaGATA14 LbaGATA15 LbaGATA16 LbaGATA17 LbaGATA18 LbaGATA19 LbaGATA20 LbaGATA21 LbaGATA22 LbaGATA23 LbaGATA24 LbaGATA25 LbaGATA26 LbaGATA27 LbaGATA28 LbaGATA29 LbaGATA30 LbaGATA31
Motif4		6e-101	10	35	ASDFSSELSVPYDDLAELEWLSNFVEDSFSSYSLT	LbaGATA1 LbaGATA6 LbaGATA9 LbaGATA11 LbaGATA13 LbaGATA15 LbaGATA19 LbaGATA24 LbaGATA27 LbaGATA30
Motif5		5.7e-50	3	50	MEQDQIKRBKDHLEKLQILGHHNSPLCHIDLKDVLNYEEFVSHLSSDEQQ	LbaGATA2 LbaGATA8 LbaGATA23
Motif6		2.9e-37	3	50	NVIGTGHSVNVKRPREGQHPKYSGAKKTMKSPKRVVMKSSYEQKELVDND	LbaGATA2 LbaGATA8 LbaGATA23
Motif7		2e-33	3	50	HGSVLIRHPSSIGREEESEASSLSVDNKHHYVNEAYSRLTTPPVNISKGV	LbaGATA2 LbaGATA8 LbaGATA23
Motif8		1.6e-30	16	13	VPGKARSKRSRPS	LbaGATA1 LbaGATA2 LbaGATA3 LbaGATA6 LbaGATA9 LbaGATA11 LbaGATA13 LbaGATA14 LbaGATA15 LbaGATA19 LbaGATA21 LbaGATA23 LbaGATA24 LbaGATA25 LbaGATA26 LbaGATA30
Motif9		5e-30	11	16	DDFVVDDLLDFSNEDE	LbaGATA1 LbaGATA6 LbaGATA9 LbaGATA11 LbaGATA12 LbaGATA13 LbaGATA15 LbaGATA21 LbaGATA24 LbaGATA27 LbaGATA30
Motif10		1.1e-28	3	48	PGRFNDPQRRASLIRFREKRKERCFDKKIRYTVRKEVALRMQRKKGQFT	LbaGATA5 LbaGATA7 LbaGATA17
Motif11		1.9e-26	3	49	QLLKYLPPVDSFAPPDSLRSLFESSQFEENLSSFQKLLAEGVFDNSLSG	LbaGATA2 LbaGATA8 LbaGATA23
Motif12		9.3e-23	5	21	KLGEEEQAAILLMALSCG	LbaGATA4 LbaGATA10 LbaGATA20 LbaGATA22 LbaGATA25
Motif13		6.9e-22	2	47	MNSCGSPYCHGGPCICGLYYGQDNGTSAYSMFYNQYQDNENYPENMY	LbaGATA28 LbaGATA29
Motif14		8.1e-21	5	41	DQDLLLDVPSNSYFPQAELJLPTSSFTTQASTSSSSRYPSN	LbaGATA2 LbaGATA8 LbaGATA23 LbaGATA28 LbaGATA29
Motif15		5.2e-18	4	28	QLTLSFQGKVYVFDAVSPEKVQAVLLLL	LbaGATA5 LbaGATA7 LbaGATA17 LbaGATA18
Motif16		1.1e-23	3	49	GFRKGFDEDTSNRSSSGSAVSNTESYAQFGSAEASDLTGPAQSNIWEAM	LbaGATA2 LbaGATA8 LbaGATA23
Motif17		8.7e-18	3	32	TLANYTPLHARAEPDDLEDYRVSRFKNMSFKN	LbaGATA2 LbaGATA8 LbaGATA23
Motif18		6.7e-15	5	24	SYFSGSSEDDLLFESDKPMVSVEI	LbaGATA2 LbaGATA8 LbaGATA9 LbaGATA13 LbaGATA23
Motif19		3.2e-14	3	18	AYGNEFRFIEDDDDDRHD	LbaGATA28 LbaGATA29 LbaGATA31
Motif20		1.5e-10	3	15	EKLTKDLYTILHEQQ	LbaGATA2 LbaGATA8 LbaGATA23
