# Supplementary material for: Comparative Analysis of the GATA Transcription Factors in Five Solanaceae Species and Their Responses to Salt Stress in Wolfberry (Lycium barbarum L.)
Source: Genes (Basel). 2023 Oct 15;14(10):1943. doi: 10.3390/genes14101943 (PMC10606309; doi:10.3390/genes14101943)
Supplement: Supplementary file 1 [file genes-14-01943-s001.zip › Table Supplementary/Table S4 Gene duplication events identified in GATA gene family in five Solanaceae genomes.xlsx]

## Sheet: Sheet1
Table S4 Gene duplication events identified in GATA gene family							Numbers of GATA genes from different moedes of gene dupication in five Solanaceae genomes
Speices name	WGD						Species	WGD	TD	PD	TRD	DSD
	Duplicate 1	Location	Duplicate 2	Location	E-Value		L.barbarum	17	2	0	6	26
Lycium barbarum	Lba01g01468	Chr01:142029360	Lba04g00606	Chr04:10542437	1.39e-55		S.lycopersicum	17	2	1	3	27
	Lba01g02697	Chr01:165390724	Lba06g00091	Chr06:1529665	9.09e-96		C.annuum	7	3	1	6	19
	Lba01g01468	Chr01:142029360	Lba09g02305	Chr09:122161226	0		S.tuberosum	18	4	1	6	34
	Lba02g02232	Chr02:140923402	Lba06g02982	Chr06:128812017	4.27e-56		S. melongena	14	2	0	7	26
	Lba02g01167	Chr02:95864417	Lba09g00733	Chr09:16038642	9.17e-23		Total	73	13	3	28	132
	Lba02g02626	Chr02:149026463	Lba12g00377	Chr12:57456608	1.34e-160
	Lba04g01436	Chr04:32923601	Lba06g00024	Chr06:320892	3.88e-124
	Lba04g00607	Chr04:10585553	Lba09g02305	Chr09:122161226	0
	Lba04g02837	Chr04:145971671	Lba11g01587	Chr11:38995465	8.93e-95
	Lba05g00256	Chr05:4345398	Lba07g02090	Chr07:132341327	2.98e-28
	Lba05g00356	Chr05:7188962	Lba09g00500	Chr09:11032198	5.49e-11
	Lba06g02982	Chr06:128812017	Lba10g00255	Chr10:4590187	8.26e-90
	Lba06g03373	Chr06:134480534	Lba12g01994	Chr12:91951979	6.55e-53
	Lba11g02199	Chr11:112007309	Lba12g01994	Chr12:91951979	8.71e-70
	Lba11g02199	Chr11:112007309	Lba12g00346	Chr12:55861990	9.28e-52
	Lba12g00377	Chr12:57456608	Lba12g02064	Chr12:93062742	0
	Lba12g00378	Chr12:57465302	Lba12g02066	Chr12:93103694	7.05e-86
	TD
	Lba06g02982	Chr06:128812017	Lba06g02983	Chr06:128835709	5e-25
	Lba12g00377	Chr12:57456608	Lba12g00378	Chr12:57465302	3e-101
	TRD
	Lba01g00761	Chr01:36652709	Lba06g02254	Chr06:116856159	8.68e-95
	Lba03g02936	Chr03:146020258	Lba04g01436	Chr04:32923601	5.35e-103
	Lba03g03147	Chr03:148834141	Lba06g02982	Chr06:128812017	6e-76
	Lba05g00051	Chr05:776101	Lba06g00091	Chr06:1529665	1.25e-48
	Lba06g02835	Chr06:126553816	Lba09g02305	Chr09:122161226	5.99e-19
	Lba10g02417	Chr10:122696853	Lba06g00024	Chr06:320892	1.21e-43
	DSD
	Lba01g00761	Chr01:36652709	Lba06g00024	Chr06:320892	1.76e-52
	Lba01g01468	Chr01:142029360	Lba04g00607	Chr04:10585553	0
	Lba01g02697	Chr01:165390724	Lba10g02417	Chr10:122696853	4.08e-39
	Lba02g01167	Chr02:95864417	Lba07g02090	Chr07:132341327	8.96e-54
	Lba02g02232	Chr02:140923402	Lba03g03147	Chr03:148834141	2.33e-47
	Lba03g02936	Chr03:146020258	Lba06g00024	Chr06:320892	5.35e-90
	Lba03g03147	Chr03:148834141	Lba06g02983	Chr06:128835709	1.13e-18
	Lba04g00607	Chr04:10585553	Lba06g02835	Chr06:126553816	1.62e-13
	Lba04g01436	Chr04:32923601	Lba06g02254	Chr06:116856159	7.47e-49
	Lba04g02837	Chr04:145971671	Lba07g02090	Chr07:132341327	3.64e-17
	Lba05g00051	Chr05:776101	Lba10g02417	Chr10:122696853	9.91e-144
	Lba05g00356	Chr05:7188962	Lba12g01994	Chr12:91951979	2.87e-36
	Lba06g00024	Chr06:320892	Lba06g02254	Chr06:116856159	3.77e-48
	Lba06g00091	Chr06:1529665	Lba10g02417	Chr10:122696853	5.27e-44
	Lba06g02982	Chr06:128812017	Lba02g02283	Chr02:142330163	3.1e-15
	Lba06g03373	Chr06:134480534	Lba11g02199	Chr11:112007309	4.81e-44
	Lba07g02090	Chr07:132341327	Lba09g00733	Chr09:16038642	2.3e-22
	Lba09g00500	Chr09:11032198	Lba05g00051	Chr05:776101	1.5e-37
	Lba09g00733	Chr09:16038642	Lba04g02837	Chr04:145971671	3.54e-13
	Lba10g02417	Chr10:122696853	Lba04g01436	Chr04:32923601	6.6e-42
	Lba11g01587	Chr11:38995465	Lba12g02066	Chr12:93103694	6.44e-15
	Lba11g02199	Chr11:112007309	Lba03g02936	Chr03:146020258	2.38e-38
	Lba12g00346	Chr12:55861990	Lba06g02254	Chr06:116856159	2.46e-46
	Lba12g00378	Chr12:57465302	Lba04g02837	Chr04:145971671	1.29e-12
	Lba12g01994	Chr12:91951979	Lba04g01436	Chr04:32923601	3.23e-42
	Lba12g02066	Chr12:93103694	Lba12g00377	Chr12:57456608	5.24e-58
Solanum lycopersicum	WGD
	Solyc01g110310.3.1	ch01:89392457	Solyc02g084590.4.1	ch02:45692697	6.53e-51
	Solyc01g106030.4.1	ch01:86336251	Solyc04g076530.3.1	ch04:59409434	1.55e-52
	Solyc01g100220.3.1	ch01:82533117	Solyc09g075610.3.1	ch09:63502804	3.99e-21
	Solyc01g106030.4.1	ch01:86336251	Solyc10g047640.3.1	ch10:40522569	6.93e-133
	Solyc01g090760.4.1	ch01:76663590	Solyc10g018560.2.1	ch10:8468444	3.38e-98
	Solyc01g060490.4.1	ch01:64458532	Solyc12g099370.2.1	ch12:66074077	3.39e-29
	Solyc02g062760.4.1	ch02:32543187	Solyc02g085190.2.1	ch02:46178992	8.98e-57
	Solyc02g062380.3.1	ch02:31988421	Solyc03g033660.4.1	ch03:5116256	1.48e-65
	Solyc02g084590.4.1	ch02:45692697	Solyc03g033660.4.1	ch03:5116256	1.12e-78
	Solyc03g120890.3.1	ch03:63563481	Solyc08g066510.3.1	ch08:53332809	2.96e-97
	Solyc05g053500.4.1	ch05:62968140	Solyc09g091250.4.1	ch09:66643055	2.34e-79
	Solyc05g054400.3.1	ch05:63703630	Solyc12g099370.2.1	ch12:66074077	5.62e-49
	Solyc06g060940.2.1	ch06:36593700	Solyc08g077960.3.1	ch08:59951394	0
	Solyc06g060940.2.1	ch06:36593700	Solyc08g007190.3.1	ch08:1755509	0
	Solyc06g075140.3.1	ch06:44291349	Solyc11g069510.3.1	ch11:52187728	1.91e-82
	Solyc07g038160.4.1	ch07:45269118	Solyc12g008830.3.1	ch12:2208827	1e-54
	Solyc08g007190.3.1	ch08:1755509	Solyc08g077960.3.1	ch08:59951394	0
	TD
	Solyc01g106030.4.1	ch01:86336251	Solyc01g106040.3.1	ch01:86344051	1.67e-60
	Solyc01g108416.1.1	ch01:88063735	Solyc01g108418.1.1	ch01:88068343	5.31e-16
	PD
	Solyc01g150157.1.1	ch01:85125817	Solyc01g150161.1.1	ch01:85211989	3.59e-29
	TRD
	Solyc04g015360.3.1	ch04:5593082	Solyc11g069510.3.1	ch11:52187728	2.79e-42
	Solyc05g056120.3.1	ch05:64894270	Solyc11g069510.3.1	ch11:52187728	2.54e-48
	Solyc04g015360.3.1	ch04:5593082	Solyc08g066510.3.1	ch08:53332809	7.28e-42
	DSD
	Solyc01g060490.4.1	ch01:64458532	Solyc05g054400.3.1	ch05:63703630	2.45e-26
	Solyc01g090760.4.1	ch01:76663590	Solyc03g120890.3.1	ch03:63563481	9.15e-56
	Solyc01g100220.3.1	ch01:82533117	Solyc05g054400.3.1	ch05:63703630	4.02e-32
	Solyc01g106040.3.1	ch01:86344051	Solyc04g076530.3.1	ch04:59409434	2.22e-45
	Solyc01g108416.1.1	ch01:88063735	Solyc01g150157.1.1	ch01:85125817	5.95e-64
	Solyc01g110310.3.1	ch01:89392457	Solyc08g066510.3.1	ch08:53332809	2.8e-52
	Solyc01g150157.1.1	ch01:85125817	Solyc06g060940.2.1	ch06:36593700	1.07e-13
	Solyc02g062380.3.1	ch02:31988421	Solyc01g090760.4.1	ch01:76663590	4.25e-41
	Solyc02g062760.4.1	ch02:32543187	Solyc01g100220.3.1	ch01:82533117	6.81e-13
	Solyc02g084590.4.1	ch02:45692697	Solyc08g066510.3.1	ch08:53332809	1.15e-45
	Solyc02g085190.2.1	ch02:46178992	Solyc01g100220.3.1	ch01:82533117	3.69e-13
	Solyc03g033660.4.1	ch03:5116256	Solyc08g066510.3.1	ch08:53332809	2.08e-40
	Solyc03g120890.3.1	ch03:63563481	Solyc10g018560.2.1	ch10:8468444	5.2e-50
	Solyc04g015360.3.1	ch04:5593082	Solyc05g056120.3.1	ch05:64894270	2.75e-133
	Solyc04g076530.3.1	ch04:59409434	Solyc10g047640.3.1	ch10:40522569	4.41e-54
	Solyc05g053500.4.1	ch05:62968140	Solyc01g110310.3.1	ch01:89392457	6.01e-38
	Solyc05g054400.3.1	ch05:63703630	Solyc09g075610.3.1	ch09:63502804	5.18e-21
	Solyc05g056120.3.1	ch05:64894270	Solyc08g066510.3.1	ch08:53332809	7.14e-45
	Solyc06g060940.2.1	ch06:36593700	Solyc01g108416.1.1	ch01:88063735	5.31e-27
	Solyc06g075140.3.1	ch06:44291349	Solyc01g090760.4.1	ch01:76663590	2.89e-37
	Solyc07g038160.4.1	ch07:45269118	Solyc12g099370.2.1	ch12:66074077	1.9e-18
	Solyc08g007190.3.1	ch08:1755509	Solyc01g150157.1.1	ch01:85125817	3.49e-15
	Solyc08g066510.3.1	ch08:53332809	Solyc10g018560.2.1	ch10:8468444	2.76e-50
	Solyc09g075610.3.1	ch09:63502804	Solyc12g099370.2.1	ch12:66074077	2.21e-15
	Solyc09g091250.4.1	ch09:66643055	Solyc01g110310.3.1	ch01:89392457	1.47e-39
	Solyc11g069510.3.1	ch11:52187728	Solyc01g110310.3.1	ch01:89392457	1.36e-35
	Solyc12g008830.3.1	ch12:2208827	Solyc05g054400.3.1	ch05:63703630	2.64e-16
Capsicum annuum	WGD
	Capana01g000701	Caz-Chr01:14192275	Capana01g004375	Caz-Chr01:297937255	0
	Capana01g000701	Caz-Chr01:14192275	Capana06g001601	Caz-Chr06:40588194	0
	Capana02g000457	Caz-Chr02:58796233	Capana02g002708	Caz-Chr02:149315407	3e-69
	Capana02g002634	Caz-Chr02:148324038	Capana04g002314	Caz-Chr04:196572838	5e-60
	Capana02g002634	Caz-Chr02:148324038	Capana08g002619	Caz-Chr08:149884894	3e-47
	Capana03g003680	Caz-Chr03:233912672	Capana08g001585	Caz-Chr08:133004100	2e-15
	Capana06g000515	Caz-Chr06:7666356	Capana11g000075	Caz-Chr11:2221234	1e-88
	TD
	Capana04g000826	Caz-Chr04:16098710	Capana04g000827	Caz-Chr04:16106805	1e-17
	Capana05g000374	Caz-Chr05:8129168	Capana05g000375	Caz-Chr05:8134725	5e-103
	Capana08g002122	Caz-Chr08:141545179	Capana08g002123	Caz-Chr08:141562343	6e-59
	PD
	Capana02g002708	Caz-Chr02:149315407	Capana02g002714	Caz-Chr02:149475687	1e-128
	TRD
	Capana00g003016	Caz-Chr00:515105481	Capana03g000262	Caz-Chr03:3912900	9e-80
	Capana00g003556	Caz-Chr00:559699756	Capana08g002122	Caz-Chr08:141545179	5e-37
	Capana05g000149	Caz-Chr05:2506309	Capana11g000075	Caz-Chr11:2221234	7e-34
	Capana05g002258	Caz-Chr05:205523446	Capana03g004391	Caz-Chr03:253143979	6e-80
	Capana05g002555	Caz-Chr05:217119590	Capana11g000075	Caz-Chr11:2221234	2e-42
	Capana12g000158	Caz-Chr12:2704391	Capana08g001585	Caz-Chr08:133004100	9e-19
	DSD
	Capana00g003016	Caz-Chr00:515105481	Capana01g003545	Caz-Chr01:228993900	9e-42
	Capana00g003556	Caz-Chr00:559699756	Capana08g002123	Caz-Chr08:141562343	6e-14
	Capana01g003545	Caz-Chr01:228993900	Capana03g000262	Caz-Chr03:3912900	9e-39
	Capana01g004375	Caz-Chr01:297937255	Capana06g001601	Caz-Chr06:40588194	0
	Capana02g000457	Caz-Chr02:58796233	Capana02g002714	Caz-Chr02:149475687	9e-49
	Capana02g002634	Caz-Chr02:148324038	Capana05g002258	Caz-Chr05:205523446	3e-34
	Capana02g002708	Caz-Chr02:149315407	Capana12g000158	Caz-Chr12:2704391	2e-12
	Capana03g000262	Caz-Chr03:3912900	Capana08g002619	Caz-Chr08:149884894	8e-34
	Capana03g003680	Caz-Chr03:233912672	Capana05g000374	Caz-Chr05:8129168	5e-14
	Capana03g004391	Caz-Chr03:253143979	Capana11g000075	Caz-Chr11:2221234	2e-34
	Capana04g000826	Caz-Chr04:16098710	Capana08g002122	Caz-Chr08:141545179	4e-41
	Capana04g000827	Caz-Chr04:16106805	Capana08g002122	Caz-Chr08:141545179	5e-33
	Capana04g002314	Caz-Chr04:196572838	Capana08g002619	Caz-Chr08:149884894	1e-46
	Capana05g000149	Caz-Chr05:2506309	Capana05g002555	Caz-Chr05:217119590	2e-101
	Capana05g000374	Caz-Chr05:8129168	Capana12g000158	Caz-Chr12:2704391	1e-42
	Capana05g000375	Caz-Chr05:8134725	Capana12g000158	Caz-Chr12:2704391	3e-44
	Capana05g002258	Caz-Chr05:205523446	Capana06g000515	Caz-Chr06:7666356	1e-38
	Capana05g002555	Caz-Chr05:217119590	Capana06g000515	Caz-Chr06:7666356	5e-37
	Capana09g000221	Caz-Chr09:7016695	Capana12g000158	Caz-Chr12:2704391	2e-14
Solanum tuberosum	WGD
	Soltu.DM.01G020260.1	chr01:55388115	Soltu.DM.01G039950.2	chr01:78597765	2e-13
	Soltu.DM.01G050150.1	chr01:86851199	Soltu.DM.02G024400.2	chr02:37688589	2.1e-54
	Soltu.DM.01G050150.1	chr01:86851199	Soltu.DM.02G006190.1	chr02:19827679	4.2e-47
	Soltu.DM.01G045330.1	chr01:83184911	Soltu.DM.04G031210.1	chr04:62588854	4.7e-38
	Soltu.DM.01G039950.2	chr01:78597765	Soltu.DM.09G023920.1	chr09:59755286	6.8e-16
	Soltu.DM.01G045330.1	chr01:83184911	Soltu.DM.10G013010.1	chr10:37817054	1.1e-74
	Soltu.DM.01G020260.1	chr01:55388115	Soltu.DM.12G001590.1	chr12:1345911	7e-14
	Soltu.DM.02G006190.1	chr02:19827679	Soltu.DM.02G024400.2	chr02:37688589	6.8e-64
	Soltu.DM.02G006580.1	chr02:20273650	Soltu.DM.02G025070.1	chr02:38284327	2.3e-21
	Soltu.DM.02G024400.2	chr02:37688589	Soltu.DM.03G003830.1	chr03:3904325	8.7e-64
	Soltu.DM.02G006190.1	chr02:19827679	Soltu.DM.03G003830.1	chr03:3904325	2.1e-49
	Soltu.DM.03G035590.1	chr03:58711683	Soltu.DM.08G014830.1	chr08:42004219	6.9e-64
	Soltu.DM.05G024880.2	chr05:53339353	Soltu.DM.12G001590.1	chr12:1345911	3.8e-27
	Soltu.DM.06G018250.2	chr06:44629711	Soltu.DM.08G001050.1	chr08:1571388	1.1e-228
	Soltu.DM.06G018250.2	chr06:44629711	Soltu.DM.08G023900.1	chr08:53504768	1.2e-227
	Soltu.DM.06G030520.1	chr06:55580731	Soltu.DM.11G022960.1	chr11:42999498	1.7e-65
	Soltu.DM.07G011520.1	chr07:36693791	Soltu.DM.12G025800.1	chr12:55770430	3.9e-33
	Soltu.DM.08G001050.1	chr08:1571388	Soltu.DM.08G023900.1	chr08:53504768	9.5e-246
	TD
	Soltu.DM.01G043490.1	chr01:81669350	Soltu.DM.01G043510.1	chr01:81698342	4e-105
	Soltu.DM.01G043510.1	chr01:81698342	Soltu.DM.01G043530.1	chr01:81719464	6.8e-121
	Soltu.DM.01G045330.1	chr01:83184911	Soltu.DM.01G045340.2	chr01:83196010	2e-41
	Soltu.DM.04G031210.1	chr04:62588854	Soltu.DM.04G031220.1	chr04:62594253	5.4e-35
	PD
	Soltu.DM.01G043420.1	chr01:81622280	Soltu.DM.01G043440.1	chr01:81642315	1.5e-83
	TRD
	Soltu.DM.01G031400.1	chr01:71212156	Soltu.DM.03G035590.1	chr03:58711683	4.7e-41
	Soltu.DM.04G010390.2	chr04:10912068	Soltu.DM.03G035590.1	chr03:58711683	5.1e-35
	Soltu.DM.05G023550.1	chr05:51972622	Soltu.DM.01G050150.1	chr01:86851199	3.3e-31
	Soltu.DM.05G026820.1	chr05:54811963	Soltu.DM.11G022960.1	chr11:42999498	2.3e-37
	Soltu.DM.09G028130.1	chr09:64016293	Soltu.DM.03G035590.1	chr03:58711683	1.1e-30
	Soltu.DM.10G009010.1	chr10:18991707	Soltu.DM.03G035590.1	chr03:58711683	1.2e-36
	DSD
	Soltu.DM.01G020260.1	chr01:55388115	Soltu.DM.05G024880.2	chr05:53339353	1.3e-15
	Soltu.DM.01G031400.1	chr01:71212156	Soltu.DM.10G009010.1	chr10:18991707	1.1e-66
	Soltu.DM.01G039950.2	chr01:78597765	Soltu.DM.05G024880.2	chr05:53339353	3.6e-17
	Soltu.DM.01G043420.1	chr01:81622280	Soltu.DM.01G043490.1	chr01:81669350	3.1e-60
	Soltu.DM.01G043440.1	chr01:81642315	Soltu.DM.01G043510.1	chr01:81698342	3.3e-80
	Soltu.DM.01G043490.1	chr01:81669350	Soltu.DM.01G043530.1	chr01:81719464	3.9e-100
	Soltu.DM.01G043510.1	chr01:81698342	Soltu.DM.01G047500.2	chr01:84794294	1.5e-72
	Soltu.DM.01G043530.1	chr01:81719464	Soltu.DM.01G047500.2	chr01:84794294	1.1e-65
	Soltu.DM.01G045330.1	chr01:83184911	Soltu.DM.04G031220.1	chr04:62594253	1.3e-48
	Soltu.DM.01G045340.2	chr01:83196010	Soltu.DM.04G031220.1	chr04:62594253	1.3e-63
	Soltu.DM.01G047500.2	chr01:84794294	Soltu.DM.01G047970.1	chr01:85167718	8.3e-112
	Soltu.DM.01G047970.1	chr01:85167718	Soltu.DM.01G043510.1	chr01:81698342	3.8e-52
	Soltu.DM.01G050150.1	chr01:86851199	Soltu.DM.03G003830.1	chr03:3904325	4.5e-41
	Soltu.DM.02G006190.1	chr02:19827679	Soltu.DM.03G035590.1	chr03:58711683	3.7e-33
	Soltu.DM.02G006580.1	chr02:20273650	Soltu.DM.01G039950.2	chr01:78597765	8.2e-11
	Soltu.DM.02G024400.2	chr02:37688589	Soltu.DM.05G026820.1	chr05:54811963	1e-32
	Soltu.DM.03G035590.1	chr03:58711683	Soltu.DM.05G026820.1	chr05:54811963	9.1e-32
	Soltu.DM.04G010390.2	chr04:10912068	Soltu.DM.05G026820.1	chr05:54811963	6.9e-117
	Soltu.DM.04G031210.1	chr04:62588854	Soltu.DM.10G013010.1	chr10:37817054	1.2e-29
	Soltu.DM.04G031220.1	chr04:62594253	Soltu.DM.10G013010.1	chr10:37817054	4e-35
	Soltu.DM.05G023550.1	chr05:51972622	Soltu.DM.09G028130.1	chr09:64016293	6.6e-64
	Soltu.DM.05G024880.2	chr05:53339353	Soltu.DM.09G023920.1	chr09:59755286	4.8e-14
	Soltu.DM.05G026820.1	chr05:54811963	Soltu.DM.02G006190.1	chr02:19827679	1.6e-33
	Soltu.DM.06G018250.2	chr06:44629711	Soltu.DM.01G043510.1	chr01:81698342	2e-22
	Soltu.DM.06G030520.1	chr06:55580731	Soltu.DM.05G026820.1	chr05:54811963	1.9e-32
	Soltu.DM.07G011520.1	chr07:36693791	Soltu.DM.05G024880.2	chr05:53339353	2e-13
	Soltu.DM.08G001050.1	chr08:1571388	Soltu.DM.01G043510.1	chr01:81698342	1.2e-25
	Soltu.DM.08G014830.1	chr08:42004219	Soltu.DM.10G009010.1	chr10:18991707	4.1e-35
	Soltu.DM.08G023900.1	chr08:53504768	Soltu.DM.01G043510.1	chr01:81698342	9.1e-23
	Soltu.DM.09G023920.1	chr09:59755286	Soltu.DM.12G001590.1	chr12:1345911	6e-11
	Soltu.DM.09G028130.1	chr09:64016293	Soltu.DM.01G050150.1	chr01:86851199	1.8e-30
	Soltu.DM.10G009010.1	chr10:18991707	Soltu.DM.01G050150.1	chr01:86851199	1.4e-29
	Soltu.DM.11G022960.1	chr11:42999498	Soltu.DM.01G050150.1	chr01:86851199	1.8e-29
	Soltu.DM.12G025800.1	chr12:55770430	Soltu.DM.01G039950.2	chr01:78597765	8.2e-11
Solanum melongena	WGD
	Smechr0100184.1	E01:1591223	Smechr0202290.1	E02:67474700	1.9e-66
	Smechr0101674.1	E01:16634196	Smechr0400753.1	E04:17172444	2.36e-74
	Smechr0100542.1	E01:4819785	Smechr0402000.1	E04:73883705	2.37e-15
	Smechr0102738.1	E01:41361542	Smechr0502694.1	E05:80598117	7.47e-33
	Smechr0100954.1	E01:9085976	Smechr0902133.1	E09:82598683	1.19e-25
	Smechr0100542.1	E01:4819785	Smechr1200608.1	E12:12987604	2.16e-55
	Smechr0200741.1	E02:47448341	Smechr0202357.1	E02:68035466	8.8e-51
	Smechr0202290.1	E02:67474700	Smechr0300289.1	E03:3353845	2.21e-71
	Smechr0500497.1	E05:5722265	Smechr0502694.1	E05:80598117	5.02e-43
	Smechr0500398.1	E05:4605066	Smechr0902475.1	E09:86977346	4.55e-78
	Smechr0601814.1	E06:76462233	Smechr0802078.1	E08:81357736	3.31e-287
	Smechr0601814.1	E06:76462233	Smechr0800034.1	E08:607183	1.44e-275
	Smechr0602825.1	E06:86599722	Smechr1201886.1	E12:73264242	3.11e-57
	Smechr0800034.1	E08:607183	Smechr0802078.1	E08:81357736	1.14e-305
	TD
	Smechr0100542.1	E01:4819785	Smechr0100543.1	E01:4828137	1.54e-54
	Smechr0402000.1	E04:73883705	Smechr0402001.1	E04:73888628	9.63e-17
	TRD
	Smechr0200677.1	E02:45893818	Smechr0202290.1	E02:67474700	6.35e-73
	Smechr0303516.1	E03:94689658	Smechr0101674.1	E01:16634196	3.99e-46
	Smechr0500708.1	E05:7981703	Smechr1201886.1	E12:73264242	5.71e-46
	Smechr0801395.1	E08:66986313	Smechr0101674.1	E01:16634196	4.9e-52
	Smechr0802136.1	E08:81944309	Smechr0602825.1	E06:86599722	4.3e-55
	Smechr1102522.1	E11:97906524	Smechr1201886.1	E12:73264242	1.27e-41
	Smechr1200166.1	E12:2240979	Smechr0502694.1	E05:80598117	3.54e-17
	DSD
	Smechr0100184.1	E01:1591223	Smechr0200677.1	E02:45893818	3.11e-53
	Smechr0100542.1	E01:4819785	Smechr0402001.1	E04:73888628	7.18e-76
	Smechr0100543.1	E01:4828137	Smechr1200608.1	E12:12987604	1.75e-136
	Smechr0100954.1	E01:9085976	Smechr0500497.1	E05:5722265	7.44e-30
	Smechr0101674.1	E01:16634196	Smechr0200677.1	E02:45893818	9.49e-39
	Smechr0102738.1	E01:41361542	Smechr0500497.1	E05:5722265	6.22e-43
	Smechr0103155.1	E01:70120362	Smechr0303516.1	E03:94689658	2.98e-34
	Smechr0200677.1	E02:45893818	Smechr0300289.1	E03:3353845	1.68e-57
	Smechr0200741.1	E02:47448341	Smechr0101674.1	E01:16634196	9.33e-15
	Smechr0202290.1	E02:67474700	Smechr0500708.1	E05:7981703	2.7e-44
	Smechr0202357.1	E02:68035466	Smechr0100954.1	E01:9085976	5.51e-13
	Smechr0300289.1	E03:3353845	Smechr0101674.1	E01:16634196	1.15e-36
	Smechr0303516.1	E03:94689658	Smechr0801395.1	E08:66986313	1.12e-70
	Smechr0400753.1	E04:17172444	Smechr0801395.1	E08:66986313	5.22e-41
	Smechr0402000.1	E04:73883705	Smechr1200608.1	E12:12987604	4.66e-23
	Smechr0402001.1	E04:73888628	Smechr1200608.1	E12:12987604	1.34e-60
	Smechr0500398.1	E05:4605066	Smechr0303516.1	E03:94689658	1.71e-38
	Smechr0500497.1	E05:5722265	Smechr0902133.1	E09:82598683	1.08e-20
	Smechr0500708.1	E05:7981703	Smechr1102522.1	E11:97906524	4.01e-133
	Smechr0502694.1	E05:80598117	Smechr0902133.1	E09:82598683	5.68e-23
	Smechr0602825.1	E06:86599722	Smechr0500708.1	E05:7981703	3.38e-39
	Smechr0802136.1	E08:81944309	Smechr1201886.1	E12:73264242	7.36e-36
	Smechr0902475.1	E09:86977346	Smechr0100184.1	E01:1591223	3.12e-39
	Smechr1102522.1	E11:97906524	Smechr0200677.1	E02:45893818	1.78e-39
	Smechr1200166.1	E12:2240979	Smechr0500497.1	E05:5722265	1.21e-16
	Smechr1201886.1	E12:73264242	Smechr0100184.1	E01:1591223	2.51e-35
