# Supplementary material for: Comparative Analysis of the GATA Transcription Factors in Five Solanaceae Species and Their Responses to Salt Stress in Wolfberry (Lycium barbarum L.)
Source: Genes (Basel). 2023 Oct 15;14(10):1943. doi: 10.3390/genes14101943 (PMC10606309; doi:10.3390/genes14101943)
Supplement: Supplementary file 1 [file genes-14-01943-s001.zip › Table Supplementary/Table S5 Collinearity relationship among GATA genes in the same species.xlsx]

## Sheet: Table S5
Table S5 Collinearity relationship among GATA genes in the same species
Species name	Synteny Gene1	Chromosome	Synteny Gene2	Chromosome
Lycium barbarum	Lba01g01468	Chr1	Lba04g00606	Chr4
	Lba01g02697	Chr1	Lba06g00091	Chr6
	Lba01g01468	Chr1	Lba09g02305	Chr9
	Lba02g02232	Chr2	Lba06g02982	Chr6
	Lba02g01167	Chr2	Lba09g00733	Chr9
	Lba02g02626	Chr2	Lba12g00377	Chr12
	Lba04g01436	Chr4	Lba06g00024	Chr6
	Lba04g00607	Chr4	Lba09g02305	Chr9
	Lba04g02837	Chr4	Lba11g01587	Chr11
	Lba05g00256	Chr5	Lba07g02090	Chr7
	Lba05g00356	Chr5	Lba09g00500	Chr9
	Lba06g02982	Chr6	Lba10g00255	Chr10
	Lba06g03373	Chr6	Lba12g01994	Chr12
	Lba11g02199	Chr11	Lba12g01994	Chr12
	Lba11g02199	Chr11	Lba12g00346	Chr12
	Lba12g00377	Chr12	Lba12g02064	Chr12
	Lba12g00378	Chr12	Lba12g02066	Chr12
Solanum lycopersicum	Solyc01g110310.3.1	Chr1	Solyc02g084590.4.1	Chr2
	Solyc01g106030.4.1	Chr1	Solyc04g076530.3.1	Chr4
	Solyc01g100220.3.1	Chr1	Solyc09g075610.3.1	Chr9
	Solyc01g106030.4.1	Chr1	Solyc10g047640.3.1	Chr10
	Solyc01g090760.4.1	Chr1	Solyc10g018560.2.1	Chr10
	Solyc01g060490.4.1	Chr1	Solyc12g099370.2.1	Chr12
	Solyc02g062380.3.1	Chr2	Solyc02g084590.4.1	Chr2
	Solyc02g062760.4.1	Chr2	Solyc02g085190.2.1	Chr2
	Solyc02g062380.3.1	Chr2	Solyc03g033660.4.1	Chr3
	Solyc02g084590.4.1	Chr2	Solyc03g033660.4.1	Chr3
	Solyc03g120890.3.1	Chr3	Solyc08g066510.3.1	Chr8
	Solyc05g053500.4.1	Chr5	Solyc09g091250.4.1	Chr9
	Solyc05g054400.3.1	Chr5	Solyc12g099370.2.1	Chr12
	Solyc06g060940.2.1	Chr6	Solyc08g077960.3.1	Chr8
	Solyc06g060940.2.1	Chr6	Solyc08g007190.3.1	Chr8
	Solyc06g075140.3.1	Chr6	Solyc11g069510.3.1	Chr11
	Solyc07g038160.4.1	Chr7	Solyc12g008830.3.1	Chr12
	Solyc08g007190.3.1	Chr8	Solyc08g077960.3.1	Chr8
Capsicum annuum	Capana01g000701	Chr1	Capana01g004375	Chr1
	Capana01g000701	Chr1	Capana06g001601	Chr6
	Capana02g000457	Chr2	Capana02g002708	Chr2
	Capana02g002634	Chr2	Capana04g002314	Chr4
	Capana02g002634	Chr2	Capana08g002619	Chr8
	Capana06g000515	Chr6	Capana11g000075	Chr11
Solanum tuberosum	Soltu.DM.01G020260.1	Chr1	Soltu.DM.01G039950.2	Chr1
	Soltu.DM.01G050150.1	Chr1	Soltu.DM.02G024400.2	Chr2
	Soltu.DM.01G050150.1	Chr1	Soltu.DM.02G006190.1	Chr2
	Soltu.DM.01G045330.1	Chr1	Soltu.DM.04G031210.1	Chr4
	Soltu.DM.01G039950.2	Chr1	Soltu.DM.09G023920.1	Chr9
	Soltu.DM.01G045330.1	Chr1	Soltu.DM.10G013010.1	Chr10
	Soltu.DM.01G020260.1	Chr1	Soltu.DM.12G001590.1	Chr12
	Soltu.DM.02G006190.1	Chr2	Soltu.DM.02G024400.2	Chr2
	Soltu.DM.02G006580.1	Chr2	Soltu.DM.02G025070.1	Chr2
	Soltu.DM.02G024400.2	Chr2	Soltu.DM.03G003830.1	Chr3
	Soltu.DM.02G006190.1	Chr2	Soltu.DM.03G003830.1	Chr3
	Soltu.DM.03G035590.1	Chr3	Soltu.DM.08G014830.1	Chr8
	Soltu.DM.05G024880.2	Chr5	Soltu.DM.12G001590.1	Chr12
	Soltu.DM.06G018250.2	Chr6	Soltu.DM.08G001050.1	Chr8
	Soltu.DM.06G018250.2	Chr6	Soltu.DM.08G023900.1	Chr8
	Soltu.DM.06G030520.1	Chr6	Soltu.DM.11G022960.1	Chr11
	Soltu.DM.07G011520.1	Chr7	Soltu.DM.12G025800.1	Chr12
	Soltu.DM.08G001050.1	Chr8	Soltu.DM.08G023900.1	Chr8
Solanum melongena	Smechr0100184.1	Chr1	Smechr0202290.1	Chr2
	Smechr0101674.1	Chr1	Smechr0400753.1	Chr4
	Smechr0100542.1	Chr1	Smechr0402001.1	Chr4
	Smechr0100543.1	Chr1	Smechr0402000.1	Chr4
	Smechr0100954.1	Chr1	Smechr0902133.1	Chr9
	Smechr0100542.1	Chr1	Smechr1200608.1	Chr12
	Smechr0200741.1	Chr2	Smechr0202357.1	Chr2
	Smechr0202290.1	Chr2	Smechr0300289.1	Chr3
	Smechr0500497.1	Chr5	Smechr0502694.1	Chr5
	Smechr0500398.1	Chr5	Smechr0902475.1	Chr9
	Smechr0601814.1	Chr6	Smechr0802078.1	Chr8
	Smechr0601814.1	Chr6	Smechr0800034.1	Chr8
	Smechr0602825.1	Chr6	Smechr1201886.1	Chr12
	Smechr0800034.1	Chr8	Smechr0802078.1	Chr8
