# Supplementary material for: Comparative Analysis of the GATA Transcription Factors in Five Solanaceae Species and Their Responses to Salt Stress in Wolfberry (Lycium barbarum L.)
Source: Genes (Basel). 2023 Oct 15;14(10):1943. doi: 10.3390/genes14101943 (PMC10606309; doi:10.3390/genes14101943)
Supplement: Supplementary file 1 [file genes-14-01943-s001.zip › Table Supplementary/Table S6 Orthologous pairs of GATA genes between wolfberry and other five plant species.xlsx]

## Sheet: Table S6
Table S6 Orthologous pairs of GATA genes between wolfberry and other five plant species
Lba-Sl	Lba-Ca	Lba-St	Lba-Sm	Lba-At
Lba02g02412-Solyc04g078420.1.1	Lba12g02368-Capana02g003034	Lba01g02697-Soltu.DM.06G030520.1	Lba02g02412-Smechr0202641.1	Lba12g02368-AT3G50060
Lba12g02368-Solyc02g092930.1.1	Lba12g02571-Capana02g003250	Lba01g01468-Soltu.DM.08G023900.1	Lba12g02368-Smechr0202641.1	Lba12g02571-AT3G30210
Lba02g02107-Solyc04g074170.3.1	Lba12g02660-Capana02g003351	Lba01g01468-Soltu.DM.08G001050.1	Lba02g02107-Smechr0401889.1	Lba12g02660-AT3G01140
Lba02g02504-Solyc04g079360.1.1	Lba12g00698-Capana02g000991	Lba01g00761-Soltu.DM.10G009010.1	Lba02g02504-Smechr0402277.1	Lba12g02677-AT3G28910
Lba05g00181-Solyc05g055030.2.1	Lba12g02677-Capana02g003369	Lba01g02697-Soltu.DM.11G022960.1	Lba05g00181-Smechr0500580.1	Lba12g02802-AT3G01530
Lba12g02571-Solyc02g089190.2.1	Lba12g02802-Capana02g003511	Lba02g01167-Soltu.DM.01G020260.1	Lba12g02571-Smechr0202838.1	Lba09g00379-AT3G23250
Lba03g00744-Solyc09g011780.3.1	Lba04g00207-Capana01g000184	Lba02g02232-Soltu.DM.01G045330.1	Lba03g00744-Smechr0900546.1	Lba01g02549-AT2G26950
Lba08g01691-Solyc10g083900.2.1	Lba09g00474-Capana03g004431	Lba02g01167-Soltu.DM.01G039950.2	Lba03g01907-Smechr0302483.1	Lba01g01293-AT5G52260
Lba02g01809-Solyc04g064540.4.1	Lba09g00379-Capana03g003830	Lba02g02232-Soltu.DM.04G031210.1	Lba08g01154-Smechr0100093.1	Lba06g02638-AT1G09540
Lba08g01154-Solyc10g055410.2.1	Lba03g02779-Capana03g000696	Lba02g01167-Soltu.DM.09G023920.1	Lba12g02660-Smechr0202922.1	Lba03g01428-AT5G52260
Lba12g02660-Solyc02g088190.4.1	Lba11g00935-Capana07g001614	Lba02g01167-Soltu.DM.12G001590.1	Lba12g00698-Smechr0201111.1	Lba12g02270-AT3G49690
Lba12g00698-Solyc02g067760.4.1	Lba11g00940-Capana07g001606	Lba03g02936-Soltu.DM.03G035590.1	Lba12g02677-Smechr0202939.1	Lba12g02876-AT5G14340
Lba12g02677-Solyc02g087960.3.1	Lba11g00019-Capana07g002461	Lba03g02936-Soltu.DM.08G014830.1	Lba12g02802-Smechr0203058.1	Lba06g00155-AT5G23000
Lba12g02802-Solyc02g086690.3.1	Lba03g02179-Capana03g001131	Lba04g00607-Soltu.DM.06G018250.2	Lba12g00640-Smechr0201071.1	Lba03g00252-AT2G36890
Lba12g00640-Solyc02g067340.4.1	Lba08g01846-Capana00g004750	Lba04g02837-Soltu.DM.07G011520.1	Lba05g02509-Smechr1002087.1	Lba05g02495-AT1G69560
Lba04g00207-Solyc08g081500.3.1	Lba01g02278-Capana00g004770	Lba04g00607-Soltu.DM.08G001050.1	Lba05g00371-Smechr0500389.1	Lba06g02273-AT3G60460
Lba02g00434-Solyc01g010910.2.1	Lba12g00786-Capana02g002372	Lba04g01436-Soltu.DM.08G014830.1	Lba04g00207-Smechr0802409.1	Lba01g02838-AT5G58900
Lba09g02252-Solyc08g076700.1.1	Lba04g00062-Capana01g000070	Lba04g00607-Soltu.DM.08G023900.1	Lba02g00434-Smechr0103595.1
Lba07g01631-Solyc04g078420.1.1	Lba08g01828-Capana00g004770	Lba04g02837-Soltu.DM.12G025800.1	Lba09g02252-Smechr0801963.1
Lba05g00433-Solyc05g052850.3.1	Lba08g00369-Capana06g002787	Lba05g00051-Soltu.DM.05G026820.1	Lba07g01631-Smechr0502313.1
Lba01g02341-Solyc06g071520.1.1	Lba03g01428-Capana03g002311	Lba05g00256-Soltu.DM.05G024880.2	Lba05g00433-Smechr0500329.1
Lba11g00934-Solyc07g054960.2.1	Lba08g00026-Capana00g003276	Lba05g00356-Soltu.DM.05G023550.1	Lba01g02341-Smechr0602491.1
Lba09g00379-Solyc09g090130.3.1	Lba12g02270-Capana02g002930	Lba05g00356-Soltu.DM.09G028130.1	Lba09g00474-Smechr0902440.1
Lba03g02464-Solyc03g116100.3.1	Lba12g02876-Capana02g003594	Lba05g00256-Soltu.DM.12G001590.1	Lba11g00934-Smechr0701984.1
Lba03g02779-Solyc03g119370.2.1	Lba06g02273-Capana01g003467	Lba06g02835-Soltu.DM.01G043420.1	Lba09g00379-Smechr0902355.1
Lba05g00795-Solyc05g048830.3.1	Lba03g02239-Capana03g001055	Lba06g02983-Soltu.DM.01G045330.1	Lba03g02464-Smechr0303069.1
Lba01g02549-Solyc06g073640.4.1		Lba06g03373-Soltu.DM.01G050150.1	Lba03g02779-Smechr0303361.1
Lba03g02179-Solyc03g112890.1.1		Lba06g02254-Soltu.DM.01G031400.1	Lba05g00795-Smechr0500064.1
Lba01g01701-Solyc06g053610.3.1		Lba06g03373-Soltu.DM.02G024400.2	Lba05g00389-Smechr0500373.1
Lba01g00027-Solyc10g005760.3.1		Lba06g02982-Soltu.DM.04G031210.1	Lba11g00019-Smechr0702764.1
Lba03g03028-Solyc03g121740.3.1		Lba06g00091-Soltu.DM.06G030520.1	Lba01g00505-Smechr0400076.1
Lba08g01846-Solyc10g081320.1.1		Lba06g00024-Soltu.DM.08G014830.1	Lba01g02549-Smechr0602688.1
Lba01g02754-Solyc06g075660.4.1		Lba06g00091-Soltu.DM.11G022960.1	Lba03g02179-Smechr0302767.1
Lba01g02278-Solyc03g116100.3.1		Lba07g02090-Soltu.DM.05G023550.1	Lba01g01701-Smechr0601485.1
Lba07g00477-Solyc07g008010.4.1		Lba07g02090-Soltu.DM.05G024880.2	Lba01g00027-Smechr0400108.1
Lba12g00786-Solyc02g082040.3.1		Lba07g02090-Soltu.DM.12G001590.1	Lba03g03028-Smechr0303605.1
Lba01g03039-Solyc06g083900.3.1		Lba09g00733-Soltu.DM.01G039950.2	Lba08g01846-Smechr1002653.1
Lba04g00062-Solyc08g082890.3.1		Lba09g00500-Soltu.DM.05G023550.1	Lba01g02754-Smechr0602867.1
Lba05g00641-Solyc05g051550.2.1		Lba09g02305-Soltu.DM.06G018250.2	Lba01g02278-Smechr0303069.1
Lba06g00644-Solyc11g073120.2.1		Lba09g02305-Soltu.DM.08G023900.1	Lba07g00477-Smechr0700237.1
Lba08g01828-Solyc10g081490.2.1		Lba09g02305-Soltu.DM.08G001050.1	Lba12g00786-Smechr0202065.1
Lba09g02475-Solyc08g008480.4.1		Lba09g00500-Soltu.DM.09G028130.1	Lba06g02069-Smechr0101505.1
Lba11g01011-Solyc07g052300.3.1		Lba09g00733-Soltu.DM.09G023920.1	Lba01g03039-Smechr0603131.1
Lba11g02600-Solyc03g005570.3.1		Lba10g02417-Soltu.DM.04G010390.2	Lba04g00062-Smechr0802535.1
Lba04g02563-Solyc12g005890.3.1		Lba11g02199-Soltu.DM.02G024400.2	Lba05g00641-Smechr0500192.1
Lba08g00369-Solyc06g005310.3.1		Lba11g02199-Soltu.DM.02G006190.1	Lba06g00644-Smechr1201463.1
Lba06g01119-Solyc01g087130.4.1		Lba11g02199-Soltu.DM.03G003830.1	Lba08g01828-Smechr1002638.1
Lba07g01820-Solyc12g096200.2.1		Lba11g01587-Soltu.DM.07G011520.1	Lba09g02475-Smechr0800147.1
Lba07g01258-Solyc12g049300.2.1		Lba11g01587-Soltu.DM.12G025800.1	Lba11g01011-Smechr0701894.1
Lba01g01293-Solyc03g025870.3.1		Lba12g01994-Soltu.DM.01G050150.1	Lba11g02600-Smechr0300028.1
Lba06g02638-Solyc01g102340.3.1		Lba12g01994-Soltu.DM.02G024400.2	Lba04g02563-Smechr1000243.1
Lba06g00477-Solyc11g072060.3.1		Lba12g02066-Soltu.DM.02G025070.1	Lba08g00369-Smechr0600403.1
Lba05g01528-Solyc05g014290.4.1		Lba12g00346-Soltu.DM.02G006190.1	Lba06g01119-Smechr0101985.1
Lba03g01428-Solyc03g025870.3.1		Lba12g00378-Soltu.DM.02G006580.1	Lba07g01820-Smechr0502482.1
Lba01g00008-Solyc10g005550.3.1		Lba12g00346-Soltu.DM.02G024400.2	Lba07g01258-Smechr0501995.1
Lba12g02270-Solyc02g091980.2.1		Lba12g00378-Soltu.DM.02G025070.1	Lba01g01293-Smechr0302008.1
Lba01g02677-Solyc06g074910.3.1		Lba12g01994-Soltu.DM.02G006190.1	Lba06g02638-Smechr0100850.1
Lba12g02876-Solyc02g093740.3.1		Lba12g02066-Soltu.DM.02G006580.1	Lba08g01397-Smechr1002213.1
Lba10g02490-Solyc04g014470.3.1		Lba12g01994-Soltu.DM.03G003830.1	Lba10g00206-Smechr1100144.1
Lba06g00155-Solyc11g069030.3.1		Lba12g00346-Soltu.DM.03G003830.1	Lba03g01428-Smechr0302008.1
Lba07g00025-Solyc07g006750.3.1			Lba01g00008-Smechr0400085.1
Lba05g01910-Solyc05g007160.3.1			Lba08g00026-Smechr0600048.1
Lba04g02821-Solyc12g008670.2.1			Lba12g02270-Smechr0202557.1
Lba09g01299-Solyc03g093890.3.1			Lba01g02677-Smechr0602804.1
Lba03g00252-Solyc09g008250.4.1			Lba12g02876-Smechr0203128.1
Lba01g01823-Solyc06g065100.3.1			Lba06g00155-Smechr0602804.1
Lba06g02273-Solyc01g090530.3.1			Lba07g00025-Smechr0700036.1
Lba02g02301-Solyc04g077260.3.1			Lba05g01910-Smechr1001579.1
Lba06g01363-Solyc01g079620.4.1			Lba04g02821-Smechr1200152.1
Lba01g01164-Solyc03g096350.3.1			Lba09g01299-Smechr1001492.1
Lba03g00812-Solyc09g014250.3.1			Lba03g00252-Smechr0900206.1
Lba01g02198-Solyc03g119740.3.1			Lba05g02495-Smechr1002055.1
Lba08g01327-Solyc10g076820.2.1			Lba01g01823-Smechr0602006.1
Lba05g00479-Solyc05g052610.3.1			Lba06g02273-Smechr0101692.1
Lba05g00160-Solyc05g055240.3.1			Lba02g02301-Smechr0402070.1
Lba01g02838-Solyc06g076770.3.1			Lba06g01363-Smechr0102225.1
Lba06g00722-Solyc11g065840.3.1			Lba01g01164-Smechr1001384.1
Lba12g00980-Solyc02g082375.1.1			Lba03g00812-Smechr0900625.1
Lba03g02239-Solyc03g113530.3.1			Lba01g02198-Smechr0303402.1
Lba03g02818-Solyc03g119740.3.1			Lba08g01327-Smechr1001684.1
			Lba05g00479-Smechr0500306.1
			Lba05g00160-Smechr0500604.1
			Lba01g02838-Smechr0602949.1
			Lba06g00722-Smechr1201370.1
			Lba03g02239-Smechr0302827.1
			Lba03g02818-Smechr0303402.1
			Lba02g02634-Smechr0502378.1
