# Supplementary material for: Comparative Analysis of the GATA Transcription Factors in Five Solanaceae Species and Their Responses to Salt Stress in Wolfberry (Lycium barbarum L.)
Source: Genes (Basel). 2023 Oct 15;14(10):1943. doi: 10.3390/genes14101943 (PMC10606309; doi:10.3390/genes14101943)
Supplement: Supplementary file 1 [file genes-14-01943-s001.zip › Table Supplementary/Table S7 Ka, Ks and KaKs analysis of GATA duplicated genes from five Solanaceae species.xlsx]

## Sheet: Sheet1
Table S7 Ka, Ks and Ka/Ks analysis of GATA duplicated genes from five Solanaceae species
Species name	WGD
Lycium barbarum	Duplicate 1	Duplicate 2	Ka	Ks	Ka/Ks
	Lba01g01468	Lba04g00606	0.154301	0.678477	0.227423
	Lba01g02697	Lba06g00091	0.22764	0.782243	0.291009
	Lba01g01468	Lba09g02305	0.113696	0.536011	0.212116
	Lba02g02232	Lba06g02982	0.496894	2.55378	0.194572
	Lba02g01167	Lba09g00733	0.381096	1.761	0.216409
	Lba02g02626	Lba12g00377	0.276391	1.77022	0.156134
	Lba04g01436	Lba06g00024	0.197972	1.11256	0.177942
	Lba04g00607	Lba09g02305	0.0970111	0.505959	0.191737
	Lba04g02837	Lba11g01587	0.205078	0.670097	0.306043
	Lba05g00256	Lba07g02090	0.173551	0.654135	0.265313
	Lba05g00356	Lba09g00500	0.208853	0.791208	0.263968
	Lba06g02982	Lba10g00255	0.59912	NaN	NaN
	Lba06g03373	Lba12g01994	0.379479	2.1495	0.176543
	Lba11g02199	Lba12g01994	0.270151	1.1302	0.239029
	Lba11g02199	Lba12g00346	0.347753	1.3279	0.261883
	Lba12g00377	Lba12g02064	0.135819	0.612679	0.221681
	Lba12g00378	Lba12g02066	0.170449	0.810013	0.210427
	TD
	Lba06g02982	Lba06g02983	0.553841	2.61871	0.211494
	Lba12g00377	Lba12g00378	0.0606106	0.209294	0.289596
	TRD
	Lba01g00761	Lba06g02254	0.21977	2.15208	0.102119
	Lba03g02936	Lba04g01436	0.290765	2.84361	0.102252
	Lba03g03147	Lba06g02982	0.405238	NaN	NaN
	Lba05g00051	Lba06g00091	0.470609	NaN	NaN
	Lba06g02835	Lba09g02305	0.677707	2.87518	0.235709
	Lba10g02417	Lba06g00024	0.508313	NaN	NaN
	DSD
	Lba01g00761	Lba06g00024	0.405692	NaN	NaN
	Lba01g01468	Lba04g00607	0.116387	0.448356	0.259585
	Lba01g02697	Lba10g02417	0.515104	NaN	NaN
	Lba02g01167	Lba07g02090	0.201055	0.882787	0.227751
	Lba02g02232	Lba03g03147	0.511108	NaN	NaN
	Lba03g02936	Lba06g00024	0.333842	NaN	NaN
	Lba03g03147	Lba06g02983	0.425257	3.49846	0.121555
	Lba04g00607	Lba06g02835	0.687376	2.72923	0.251857
	Lba04g01436	Lba06g02254	0.4476	2.93785	0.152356
	Lba04g02837	Lba07g02090	0.54911	1.98211	0.277033
	Lba05g00051	Lba10g02417	0.188158	0.966641	0.194651
	Lba05g00356	Lba12g01994	0.456362	NaN	NaN
	Lba06g00024	Lba06g02254	0.501701	NaN	NaN
	Lba06g00091	Lba10g02417	0.52916	NaN	NaN
	Lba06g02982	Lba02g02283	0.619747	NaN	NaN
	Lba06g03373	Lba11g02199	0.424683	NaN	NaN
	Lba07g02090	Lba09g00733	0.381911	1.6833	0.226882
	Lba09g00500	Lba05g00051	0.613124	NaN	NaN
	Lba09g00733	Lba04g02837	0.507839	NaN	NaN
	Lba10g02417	Lba04g01436	0.557706	NaN	NaN
	Lba11g01587	Lba12g02066	0.79691	2.78688	0.285951
	Lba11g02199	Lba03g02936	0.614413	NaN	NaN
	Lba12g00346	Lba06g02254	0.558179	NaN	NaN
	Lba12g00378	Lba04g02837	0.88793	1.94576	0.456341
	Lba12g01994	Lba04g01436	0.561883	NaN	NaN
	Lba12g02066	Lba12g00377	0.148096	0.906271	0.163412
Solanum lycopersicum	WGD
	Solyc01g110310.3.1	Solyc02g084590.4.1	0.404665	2.20258	0.183723
	Solyc01g106030.4.1	Solyc04g076530.3.1	0.513932	3.44634	0.149124
	Solyc01g100220.3.1	Solyc09g075610.3.1	0.336019	1.95781	0.17163
	Solyc01g106030.4.1	Solyc10g047640.3.1	0.166322	0.586046	0.283803
	Solyc01g090760.4.1	Solyc10g018560.2.1	0.243857	1.93316	0.126144
	Solyc01g060490.4.1	Solyc12g099370.2.1	0.34609	1.54479	0.224038
	Solyc02g062760.4.1	Solyc02g085190.2.1	0.251723	1.48544	0.16946
	Solyc02g062380.3.1	Solyc03g033660.4.1	0.395713	1.55587	0.254336
	Solyc02g084590.4.1	Solyc03g033660.4.1	0.238561	0.982807	0.242734
	Solyc03g120890.3.1	Solyc08g066510.3.1	0.375066	2.7138	0.138207
	Solyc05g053500.4.1	Solyc09g091250.4.1	0.312464	1.1614	0.269042
	Solyc05g054400.3.1	Solyc12g099370.2.1	0.236488	1.17477	0.201306
	Solyc06g060940.2.1	Solyc08g077960.3.1	0.133058	0.486087	0.273733
	Solyc06g060940.2.1	Solyc08g007190.3.1	0.132161	0.478211	0.276366
	Solyc06g075140.3.1	Solyc11g069510.3.1	0.296203	0.891101	0.332401
	Solyc07g038160.4.1	Solyc12g008830.3.1	0.249814	1.02488	0.243749
	Solyc08g007190.3.1	Solyc08g077960.3.1	0.107179	0.566441	0.189215
	TD
	Solyc01g106030.4.1	Solyc01g106040.3.1	0.473696	NaN	NaN
	Solyc01g108416.1.1	Solyc01g108418.1.1	0.473316	0.61351	0.771488
	PD
	Solyc01g150157.1.1	Solyc01g150161.1.1	0.256058	0.249656	1.02564
	TRD
	Solyc04g015360.3.1	Solyc11g069510.3.1	0.56243	NaN	NaN
	Solyc05g056120.3.1	Solyc11g069510.3.1	0.443933	2.01984	0.219786
	Solyc04g015360.3.1	Solyc08g066510.3.1	0.588911	NaN	NaN
	DSD
	Solyc01g060490.4.1	Solyc05g054400.3.1	0.374896	1.28907	0.290827
	Solyc01g090760.4.1	Solyc03g120890.3.1	0.396993	NaN	NaN
	Solyc01g100220.3.1	Solyc05g054400.3.1	0.455532	1.72352	0.264303
	Solyc01g106040.3.1	Solyc04g076530.3.1	0.388829	1.92879	0.201592
	Solyc01g108416.1.1	Solyc01g150157.1.1	0.261724	0.276526	0.946469
	Solyc01g110310.3.1	Solyc08g066510.3.1	0.610469	2.80484	0.217649
	Solyc01g150157.1.1	Solyc06g060940.2.1	0.644212	2.15788	0.298539
	Solyc02g062380.3.1	Solyc01g090760.4.1	0.605724	2.55343	0.23722
	Solyc02g062760.4.1	Solyc01g100220.3.1	0.737115	NaN	NaN
	Solyc02g084590.4.1	Solyc08g066510.3.1	0.5966	2.73474	0.218156
	Solyc02g085190.2.1	Solyc01g100220.3.1	0.777493	2.66592	0.291641
	Solyc03g033660.4.1	Solyc08g066510.3.1	0.560792	NaN	NaN
	Solyc03g120890.3.1	Solyc10g018560.2.1	0.443353	NaN	NaN
	Solyc04g015360.3.1	Solyc05g056120.3.1	0.161359	0.892078	0.18088
	Solyc04g076530.3.1	Solyc10g047640.3.1	0.47162	NaN	NaN
	Solyc05g053500.4.1	Solyc01g110310.3.1	0.523663	NaN	NaN
	Solyc05g054400.3.1	Solyc09g075610.3.1	0.331813	1.75398	0.189177
	Solyc05g056120.3.1	Solyc08g066510.3.1	0.564738	NaN	NaN
	Solyc06g060940.2.1	Solyc01g108416.1.1	0.626055	2.5103	0.249394
	Solyc06g075140.3.1	Solyc01g090760.4.1	0.660005	NaN	NaN
	Solyc07g038160.4.1	Solyc12g099370.2.1	0.521887	2.38354	0.218955
	Solyc08g007190.3.1	Solyc01g150157.1.1	0.719425	4.22724	0.170188
	Solyc08g066510.3.1	Solyc10g018560.2.1	0.451777	NaN	NaN
	Solyc09g075610.3.1	Solyc12g099370.2.1	0.476674	1.33548	0.35693
	Solyc09g091250.4.1	Solyc01g110310.3.1	0.605232	NaN	NaN
	Solyc11g069510.3.1	Solyc01g110310.3.1	0.652765	2.93437	0.222455
	Solyc12g008830.3.1	Solyc05g054400.3.1	0.816914	1.80896	0.451593
Capsicum annuum	WGD
	Capana01g000701	Capana01g004375	0.127429	0.624087	0.204184
	Capana01g000701	Capana06g001601	0.143492	0.545815	0.262895
	Capana02g000457	Capana02g002708	0.251795	0.971805	0.259101
	Capana02g002634	Capana04g002314	0.22961	1.00245	0.229049
	Capana02g002634	Capana08g002619	0.46252	1.56342	0.29584
	Capana03g003680	Capana08g001585	0.383333	3.55394	0.107861
	Capana06g000515	Capana11g000075	0.286085	0.638216	0.448257
	TD
	Capana04g000826	Capana04g000827	0.57194	1.24303	0.460118
	Capana05g000374	Capana05g000375	0.0585338	0.259283	0.225753
	Capana08g002122	Capana08g002123	0.532668	2.22781	0.239099
	PD
	Capana02g002708	Capana02g002714	0.0755466	0.168758	0.447661
	TRD
	Capana00g003016	Capana03g000262	0.362438	NaN	NaN
	Capana00g003556	Capana08g002122	0.287228	0.434244	0.661443
	Capana05g000149	Capana11g000075	0.579898	NaN	NaN
	Capana05g002258	Capana03g004391	0.213212	0.953198	0.22368
	Capana05g002555	Capana11g000075	0.54855	2.7895	0.196648
	Capana12g000158	Capana08g001585	0.515179	NaN	NaN
	DSD
	Capana00g003016	Capana01g003545	0.46307	NaN	NaN
	Capana00g003556	Capana08g002123	0.624489	2.50803	0.248996
	Capana01g003545	Capana03g000262	0.390516	NaN	NaN
	Capana01g004375	Capana06g001601	0.137605	0.604688	0.227564
	Capana02g000457	Capana02g002714	0.281141	0.949963	0.295949
	Capana02g002634	Capana05g002258	0.564995	NaN	NaN
	Capana02g002708	Capana12g000158	0.851508	NaN	NaN
	Capana03g000262	Capana08g002619	0.633812	NaN	NaN
	Capana03g003680	Capana05g000374	0.393307	NaN	NaN
	Capana03g004391	Capana11g000075	0.536569	NaN	NaN
	Capana04g000826	Capana08g002122	0.537656	1.43855	0.373748
	Capana04g000827	Capana08g002122	0.418387	1.63856	0.255339
	Capana04g002314	Capana08g002619	0.430131	2.13149	0.201799
	Capana05g000149	Capana05g002555	0.172464	1.08224	0.159358
	Capana05g000374	Capana12g000158	0.253246	0.992229	0.255229
	Capana05g000375	Capana12g000158	0.232797	1.09172	0.213238
	Capana05g002258	Capana06g000515	0.542775	NaN	NaN
	Capana05g002555	Capana06g000515	0.464696	NaN	NaN
	Capana09g000221	Capana12g000158	0.564433	3.2649	0.172879
Solanum tuberosum	WGD
	Soltu.DM.01G020260.1	Soltu.DM.01G039950.2	0.398928	1.86665	0.213713
	Soltu.DM.01G050150.1	Soltu.DM.02G024400.2	0.392597	1.64562	0.23857
	Soltu.DM.01G050150.1	Soltu.DM.02G006190.1	0.461624	1.67932	0.274887
	Soltu.DM.01G045330.1	Soltu.DM.04G031210.1	0.484605	1.39662	0.346984
	Soltu.DM.01G039950.2	Soltu.DM.09G023920.1	0.316082	1.72821	0.182896
	Soltu.DM.01G045330.1	Soltu.DM.10G013010.1	0.201097	0.60915	0.330127
	Soltu.DM.01G020260.1	Soltu.DM.12G001590.1	0.278676	1.47825	0.188517
	Soltu.DM.02G006190.1	Soltu.DM.02G024400.2	0.268536	0.946375	0.283753
	Soltu.DM.02G006580.1	Soltu.DM.02G025070.1	0.263421	1.27766	0.206174
	Soltu.DM.02G024400.2	Soltu.DM.03G003830.1	0.249222	1.13857	0.218891
	Soltu.DM.02G006190.1	Soltu.DM.03G003830.1	0.337311	1.13437	0.297356
	Soltu.DM.03G035590.1	Soltu.DM.08G014830.1	0.365229	1.99437	0.18313
	Soltu.DM.05G024880.2	Soltu.DM.12G001590.1	0.271263	0.809918	0.334926
	Soltu.DM.06G018250.2	Soltu.DM.08G001050.1	0.120187	0.448544	0.26795
	Soltu.DM.06G018250.2	Soltu.DM.08G023900.1	0.128222	0.490427	0.26145
	Soltu.DM.06G030520.1	Soltu.DM.11G022960.1	0.28485	0.730496	0.389941
	Soltu.DM.07G011520.1	Soltu.DM.12G025800.1	0.216613	0.880438	0.246028
	Soltu.DM.08G001050.1	Soltu.DM.08G023900.1	0.100108	0.518057	0.193237
	TD
	Soltu.DM.01G043490.1	Soltu.DM.01G043510.1	0.0874036	0.127	0.688216
	Soltu.DM.01G043510.1	Soltu.DM.01G043530.1	0.0337358	0.0574749	0.586966
	Soltu.DM.01G045330.1	Soltu.DM.01G045340.2	0.497448	3.39441	0.146549
	Soltu.DM.04G031210.1	Soltu.DM.04G031220.1	0.525862	1.76611	0.297751
	PD
	Soltu.DM.01G043420.1	Soltu.DM.01G043440.1	0.0761669	0.137895	0.552353
	TRD
	Soltu.DM.01G031400.1	Soltu.DM.03G035590.1	0.415044	NaN	NaN
	Soltu.DM.04G010390.2	Soltu.DM.03G035590.1	0.576563	NaN	NaN
	Soltu.DM.05G023550.1	Soltu.DM.01G050150.1	0.536715	NaN	NaN
	Soltu.DM.05G026820.1	Soltu.DM.11G022960.1	0.505129	NaN	NaN
	Soltu.DM.09G028130.1	Soltu.DM.03G035590.1	0.623066	1.87069	0.333067
	Soltu.DM.10G009010.1	Soltu.DM.03G035590.1	0.441208	NaN	NaN
	DSD
	Soltu.DM.01G020260.1	Soltu.DM.05G024880.2	0.292797	1.02164	0.286596
	Soltu.DM.01G031400.1	Soltu.DM.10G009010.1	0.201647	1.79867	0.112109
	Soltu.DM.01G039950.2	Soltu.DM.05G024880.2	0.433773	2.16009	0.200813
	Soltu.DM.01G043420.1	Soltu.DM.01G043490.1	0.222962	0.282403	0.789518
	Soltu.DM.01G043440.1	Soltu.DM.01G043510.1	0.166986	0.184824	0.903487
	Soltu.DM.01G043490.1	Soltu.DM.01G043530.1	0.102948	0.127143	0.809701
	Soltu.DM.01G043510.1	Soltu.DM.01G047500.2	0.19372	0.20046	0.966377
	Soltu.DM.01G043530.1	Soltu.DM.01G047500.2	0.222284	0.209121	1.06295
	Soltu.DM.01G045340.2	Soltu.DM.04G031220.1	0.420435	1.49675	0.280899
	Soltu.DM.01G047500.2	Soltu.DM.01G047970.1	0.0863003	0.154493	0.558605
	Soltu.DM.01G047970.1	Soltu.DM.01G043510.1	0.176254	0.188957	0.932774
	Soltu.DM.01G050150.1	Soltu.DM.03G003830.1	0.425469	1.94501	0.218749
	Soltu.DM.02G006190.1	Soltu.DM.03G035590.1	0.585861	3.51375	0.166734
	Soltu.DM.04G010390.2	Soltu.DM.05G026820.1	0.132226	0.819242	0.161401
	Soltu.DM.05G023550.1	Soltu.DM.09G028130.1	0.256688	1.21817	0.210716
	Soltu.DM.05G024880.2	Soltu.DM.09G023920.1	0.314633	1.16242	0.270672
	Soltu.DM.06G018250.2	Soltu.DM.01G043510.1	0.682646	3.2316	0.211241
	Soltu.DM.06G030520.1	Soltu.DM.05G026820.1	0.493172	2.41839	0.203926
	Soltu.DM.07G011520.1	Soltu.DM.05G024880.2	0.710835	3.08485	0.230428
	Soltu.DM.09G023920.1	Soltu.DM.12G001590.1	0.417619	1.42063	0.293967
	Soltu.DM.11G022960.1	Soltu.DM.01G050150.1	0.624706	2.04415	0.305607
Solanum melongena	WGD
	Smechr0100184.1	Smechr0202290.1	0.399521	2.09014	0.191146
	Smechr0101674.1	Smechr0400753.1	0.206324	1.4563	0.141677
	Smechr0100542.1	Smechr0402000.1	0.579432	1.32319	0.437906
	Smechr0102738.1	Smechr0502694.1	0.245317	0.854194	0.287191
	Smechr0100954.1	Smechr0902133.1	0.428415	1.07631	0.39804
	Smechr0100542.1	Smechr1200608.1	0.602775	2.5611	0.235358
	Smechr0200741.1	Smechr0202357.1	0.282663	1.27872	0.221051
	Smechr0202290.1	Smechr0300289.1	0.316722	1.12265	0.282121
	Smechr0500497.1	Smechr0502694.1	0.207118	1.32065	0.15683
	Smechr0500398.1	Smechr0902475.1	0.259903	1.42735	0.182087
	Smechr0601814.1	Smechr0802078.1	0.130269	0.516062	0.25243
	Smechr0601814.1	Smechr0800034.1	0.136178	0.483344	0.281741
	Smechr0602825.1	Smechr1201886.1	0.319581	0.771728	0.41411
	Smechr0800034.1	Smechr0802078.1	0.105783	0.560771	0.188638
	TD
	PGSC0003DMT400000760	PGSC0003DMT400000761	0.0122322	0.00946683	1.29211
	PGSC0003DMT400000761	PGSC0003DMT400000762	0	0	NaN
	PGSC0003DMT400008111	PGSC0003DMT400008112	0	0	NaN
	PGSC0003DMT400009117	PGSC0003DMT400009118	0	0	NaN
	PGSC0003DMT400011778	PGSC0003DMT400011779	0	0	NaN
	PGSC0003DMT400011779	PGSC0003DMT400011780	0.0120364	0.00896202	1.34304
	PGSC0003DMT400020876	PGSC0003DMT400020875	0	0	NaN
	PGSC0003DMT400024205	PGSC0003DMT400024206	0.0247557	0.0144732	1.71045
	PGSC0003DMT400024206	PGSC0003DMT400024207	0.0141672	0.0281483	0.503306
	PGSC0003DMT400024207	PGSC0003DMT400024208	0	0	NaN
	PGSC0003DMT400027728	PGSC0003DMT400027732	0	0	NaN
	PGSC0003DMT400027729	PGSC0003DMT400027730	0.0020436	0.00674162	0.303132
	PGSC0003DMT400027730	PGSC0003DMT400027731	0.0020436	0.00674162	0.303132
	PGSC0003DMT400027731	PGSC0003DMT400027733	0.00888022	0.00488601	1.81748
	PGSC0003DMT400027733	PGSC0003DMT400027728	0.0390544	0.0218994	1.78336
	PGSC0003DMT400030274	PGSC0003DMT400030275	0.0102042	0.0122954	0.829926
	PGSC0003DMT400031355	PGSC0003DMT400031356	0.00594651	0.0467077	0.127313
	PGSC0003DMT400052799	PGSC0003DMT400052800	0.0431145	0.0854453	0.504585
	PGSC0003DMT400052800	PGSC0003DMT400052801	0	0	NaN
	PGSC0003DMT400059989	PGSC0003DMT400059990	0	0	NaN
	PGSC0003DMT400060240	PGSC0003DMT400060241	0	0	NaN
	PGSC0003DMT400060241	PGSC0003DMT400060242	0.00941336	0.00764338	1.23157
	PGSC0003DMT400062488	PGSC0003DMT400062487	0.194518	0.411207	0.473042
	PGSC0003DMT400067505	PGSC0003DMT400067506	0.0214224	0.0100673	2.12792
	PGSC0003DMT400068347	PGSC0003DMT400068348	0.00768942	0.00513481	1.49751
	PGSC0003DMT400068348	PGSC0003DMT400068349	0	0	NaN
	PGSC0003DMT400069864	PGSC0003DMT400069865	0.0642103	0.0629274	1.02039
	PGSC0003DMT400070133	PGSC0003DMT400070134	0	0	NaN
	PGSC0003DMT400070134	PGSC0003DMT400070135	0.0845197	0.0527458	1.6024
	PGSC0003DMT400083773	PGSC0003DMT400083774	0.00882476	0.00628935	1.40313
	PGSC0003DMT400094430	PGSC0003DMT400061125	0.061737	0.105313	0.586224
	PD
	Smechr0100542.1	Smechr0100543.1	0.45506	NaN	NaN
	Smechr0402000.1	Smechr0402001.1	0.524112	1.87873	0.278971
	TRD
	Smechr0200677.1	Smechr0202290.1	0.272534	1.01739	0.267875
	Smechr0303516.1	Smechr0101674.1	0.458915	NaN	NaN
	Smechr0500708.1	Smechr1201886.1	0.546813	2.13807	0.25575
	Smechr0801395.1	Smechr0101674.1	0.387546	NaN	NaN
	Smechr0802136.1	Smechr0602825.1	0.163409	0.311144	0.525187
	Smechr1102522.1	Smechr1201886.1	0.594345	1.59315	0.373064
	Smechr1200166.1	Smechr0502694.1	0.536354	1.74153	0.307978
	DSD
	Smechr0100184.1	Smechr0200677.1	0.428185	NaN	NaN
	Smechr0100542.1	Smechr0402001.1	0.43469	1.58328	0.27455
	Smechr0100543.1	Smechr1200608.1	0.176467	0.60739	0.290533
	Smechr0100954.1	Smechr0500497.1	0.425026	NaN	NaN
	Smechr0101674.1	Smechr0200677.1	0.51913	NaN	NaN
	Smechr0102738.1	Smechr0500497.1	0.232972	1.05184	0.221491
	Smechr0103155.1	Smechr0303516.1	0.163823	0.29963	0.546749
	Smechr0200677.1	Smechr0300289.1	0.318606	1.13732	0.280138
	Smechr0200741.1	Smechr0101674.1	0.704936	NaN	NaN
	Smechr0202290.1	Smechr0500708.1	0.469026	NaN	NaN
	Smechr0202357.1	Smechr0100954.1	0.8352	2.80983	0.297243
	Smechr0300289.1	Smechr0101674.1	0.511195	NaN	NaN
	Smechr0303516.1	Smechr0801395.1	0.379522	NaN	NaN
	Smechr0400753.1	Smechr0801395.1	0.462495	2.5768	0.179484
	Smechr0402000.1	Smechr1200608.1	0.632314	1.94502	0.325094
	Smechr0402001.1	Smechr1200608.1	0.493376	NaN	NaN
	Smechr0500398.1	Smechr0303516.1	0.488506	NaN	NaN
	Smechr0500497.1	Smechr0902133.1	0.406574	1.72606	0.235551
	Smechr0500708.1	Smechr1102522.1	0.189407	1.08507	0.174558
	Smechr0502694.1	Smechr0902133.1	0.486876	2.13522	0.228021
	Smechr0602825.1	Smechr0500708.1	0.412007	1.69783	0.242666
	Smechr0802136.1	Smechr1201886.1	0.397002	0.996616	0.39835
	Smechr0902475.1	Smechr0100184.1	0.572725	NaN	NaN
	Smechr1102522.1	Smechr0200677.1	0.619916	NaN	NaN
	Smechr1200166.1	Smechr0500497.1	0.582528	1.73819	0.335134
	Smechr1201886.1	Smechr0100184.1	0.588603	NaN	NaN
