# Supplementary material for: Comparative Analysis of the GATA Transcription Factors in Five Solanaceae Species and Their Responses to Salt Stress in Wolfberry (Lycium barbarum L.)
Source: Genes (Basel). 2023 Oct 15;14(10):1943. doi: 10.3390/genes14101943 (PMC10606309; doi:10.3390/genes14101943)
Supplement: Supplementary file 1 [file genes-14-01943-s001.zip › Table Supplementary/Table S8 FPKM values of GATA genes in wolfberry under salt stress treatment.xlsx]

## Sheet: Sheet1
Table S8 FPKM values of GATA genes in wolfberry under salt stress treatment
Gene ID	0h	1h	3h	6h	12h	24h
LbaGATA1	0.080217	0.158873	0.0345067	0	0.150482	0.145972
LbaGATA2	6.69793	5.65875	6.06109	10.6337	8.5976	6.96131
LbaGATA3	2.70689	6.10568	4.69379	6.20101	8.52432	5.58872
LbaGATA4	25.9276	15.1221	10.5878	20.8066	15.4789	20.1488
LbaGATA5	0	0	0	0.103509	0.133618	0
LbaGATA6	5.52343	1.45367	2.90381	2.78673	6.51251	4.67055
LbaGATA7	3.65271	3.86098	4.6146	9.05443	10.1685	8.48689
LbaGATA8	5.71321	13.0355	13.6059	16.1528	13.4251	9.53876
LbaGATA9	0.422339	0.379961	0.457007	0.274179	0.571782	0.616233
LbaGATA10	19.8477	13.4338	28.7447	31.5057	25.7883	38.1823
LbaGATA11	44.3796	52.2199	15.8668	18.7478	15.7232	30.8859
LbaGATA12	21.0745	33.1371	33.6191	53.4951	77.5677	37.2786
LbaGATA13	0.135672	5.99174	0.838563	0.990455	0.318159	0.163837
LbaGATA14	24.4987	27.2261	27.4029	32.2248	35.3803	38.381
LbaGATA15	20.9882	19.702	29.8422	27.5093	41.6864	17.1982
LbaGATA16	1.29488	1.12663	1.5019	1.7041	2.36022	1.75846
LbaGATA17	7.37794	8.62776	10.0092	12.0475	15.2985	9.53254
LbaGATA18	0.683133	1.39663	2.46987	2.73711	4.13589	2.09198
LbaGATA19	20.5977	44.272	34.146	35.4139	54.4635	36.7927
LbaGATA20	9.15757	8.99218	10.6509	16.0354	16.5586	9.52823
LbaGATA21	45.8474	44.522	40.055	51.8225	48.0192	39.6434
LbaGATA22	3.98877	3.22338	3.55015	4.76257	5.59962	4.29241
LbaGATA23	2.94467	4.88428	4.53342	6.53326	5.21205	4.10302
LbaGATA24	13.2736	13.0719	8.24354	10.9863	41.2744	13.9208
LbaGATA25	4.42376	1.95268	4.20383	9.40428	13.5639	9.39145
LbaGATA26	1.52078	0.735619	1.34523	1.83975	4.28237	2.57251
LbaGATA27	1.80697	1.84087	1.39788	1.80882	3.45813	0.955975
LbaGATA28	0.594745	0.330977	0.442383	0.266688	0.441445	0.192428
LbaGATA29	0.424389	0.139878	0.151026	0.0940283	0.430463	0.213867
LbaGATA30	4.71148	3.1224	2.78538	3.37939	6.97244	3.83073
LbaGATA31	0.983203	0.455336	0.507858	0.521035	0.405197	0.692216
